# Supplementary material for: Health assessment of non-native red-eared sliders (Trachemys scripta elegans) and their impact potential on native species
Source: PLoS One. 2025 Oct 6;20(10):e0333786. doi: 10.1371/journal.pone.0333786 (PMC12500119; doi:10.1371/journal.pone.0333786)
Supplement: S2 File — Complete dataset for red-eared sliders sampled in Cook County, IL between 2018 and 2022. (XLSX) [file pone.0333786.s002.xlsx]

## Sheet: ClinData
Date	LabID	Name	NotchCode	Species	Alive	TemporaryID	Frequency	Time	Year	Sex	AgeClass	Weight	CaptureType	Season	County	State	Location	Recapture	Latitude	Longitude	AirTemp	Humidity	Outcome	Headstart	EmydoHS?	Substrate	Activity	SCL	SCW	SCH	TPL	PW	FP	BCI	SampleType	COSSwab	COSSSwab	Attitude	Mentation	Responsive	MMHydration	MMColor	Carapace	Plastron	Ectoparasites	OpenMouthBreathing	NasalDischarge	OcularDischarge	OcularSwelling
2019	19-2670
2019	19-2671
2019	19-2672
2019	19-2673
2019	19-2691
2019	19-2692
2019	19-2693
2019	19-2694
2019	19-2695
2019	19-2696
2019	19-2697
2019	19-2698
2019	19-2699
2019	19-2700
2020	20-2675
2020	20-2676
2020	20-2677
2020	20-2678
2020	20-2679
2020	20-2680
2020	20-2681
2020	20-2682
2020	20-2683
2020	20-2684
2020	20-2721
2020	20-2722
2020	20-2723
2020	20-2724
2020	20-2725
2020	20-2726
2020	20-2727
2020	20-2728
2020	20-2729
2020	20-2730
2021-05-20	21-9001		01L	RES	Alive				2021	Female	Adult	1298	Trap	Spring		Illinois	Site A	No					Released					211	156	86			3.41		COS			Quiet	Alert	Responsive	Moist	Light pink	Abnormal	WNL	Yes	No	No	No	No
2021-05-20	21-9002		02L	RES	Alive				2021	Female	Adult	1420	Trap	Spring		Illinois	Site A	No					Released					218	170	87			3.29		COS			Quiet	Alert	Responsive	Moist	Pale	WNL	Abnormal	Yes	No	No	No	No
2021-05-20	21-9003		03L	RES	Alive				2021	Female	Adult	2480	Trap	Spring		Illinois	Site A	No					Released					257	183	110			1.89		COS			Quiet	Alert	Responsive	Moist	Pale	WNL	WNL	No	No	No	No	No
2021-05-20	21-9004		08L	RES	Alive				2021	Male	Adult	640	Trap	Spring		Illinois	Site A	No					Released					175	135	59			4.62		COS			Quiet	Alert	Responsive	Moist	Pale	WNL	WNL	Yes	No	No	No	No
2021-05-20	21-9005		09L	RES	Alive				2021	Male	Adult	680	Trap	Spring		Illinois	Site A	No					Released					180	131	62			4.65		COS			Quiet	Alert	Responsive	Moist	Light pink	WNL	WNL	Yes	No	No	No	No
2021-05-20	21-9006		10L	RES	Alive				2021	Male	Adult	540	Trap	Spring		Illinois	Site A	No					Released					169	125	57			4.96		COS			Bright	Alert	Responsive	Moist	Light pink	WNL	WNL	No	No	No	No	No
2021-05-20	21-9007		11L	RES	Alive				2021	Male	Adult	520	Trap	Spring		Illinois	Site A	No					Released					162	118	59			4.68		COS			Quiet	Alert	Responsive	Moist	Light pink	Abnormal	Abnormal	Yes	No	No	No	No
2021-05-20	21-9008		12L-12R	RES	Alive				2021	Male	Adult	260	Trap	Spring		Illinois	Site A	No					Released					129	101	49			5.01		COS			Quiet	Alert	Responsive	Moist	Light pink	Abnormal	WNL	No	No	No	No	No
2021-05-20	21-9009		01R	RES	Alive				2021	Male	Adult	300	Trap	Spring		Illinois	Site A	No					Released					132	103	48			4.73		COS			Quiet	Alert	Responsive	Moist	Pale	Abnormal	Abnormal	No	No	No	No	No
2021-05-20	21-9010		02R	RES	Alive				2021	Female	Adult	840	Trap	Spring		Illinois	Site A	No					Released					180	141	72			3.82		COS			Bright	Alert	Responsive	Moist	Pale	WNL	WNL	No	No	No	No	No
2021-05-20	21-9011		03R	RES	Alive				2021	Female	Adult	1320	Trap	Spring		Illinois	Site A	No					Released					215	162	80			3.5		COS			Quiet	Alert	Responsive	Moist	Light pink	Abnormal	Abnormal	No	No	No	No	No
2021-05-20	21-9012		01R-10R-11R-12R	RES	Alive				2021	Female	Adult	2640	Trap	Spring		Illinois	Site A	No					Released					268	205	98			1.88		COS			Quiet	Alert	Responsive	Moist	Light pink	Abnormal	Abnormal	No	No	No	No	No
2021-05-20	21-9013		09R	RES	Alive				2021	Female	Adult	1260	Trap	Spring		Illinois	Site A	No					Released					206	157	87			3.33		COS			Bright	Alert	Responsive	Moist	Pale	Abnormal	WNL	No	No	No	No	No
2021-05-20	21-9014		10R	RES	Alive				2021	Female	Adult	1300	Trap	Spring		Illinois	Site A	No					Released					192	149	87			2.69		COS			Quiet	Alert	Responsive	Moist	NA	Abnormal	WNL	No	No	No	No	No
2021-05-20	21-9015		11R	RES	Alive				2021	Female	Adult	1600	Trap	Spring		Illinois	Site A	No					Released					222	170	92			2.9		COS			Quiet	Alert	Responsive	Moist	Light pink	Abnormal	Abnormal	No	No	No	No	No
2021-05-20	21-9016		12R	RES	Alive				2021	Male	Adult	860	Trap	Spring		Illinois	Site A	No					Released					189	140	67			4.16		COS			Quiet	Alert	Responsive	Moist	Pale	WNL	WNL	No	No	No	No	No
2021-05-20	21-9017		01L-02L	RES	Alive				2021	Male	Adult	740	Trap	Spring		Illinois	Site A	No					Released					177	132	70			4.15		COS			Quiet	Alert	Responsive	Moist	Light pink	Abnormal	Abnormal	No	No	No	No	No
2021-05-20	21-9018		01L-03L	RES	Alive				2021	Female	Adult	1620	Trap	Spring		Illinois	Site A	No					Released					211	164	95			2.47		COS			Quiet	Alert	Responsive	Moist	Pink	Abnormal	Abnormal	No	No	No	No	No
2021-05-20	21-9019		01L-08L	RES	Alive				2021	Male	Adult	360	Trap	Spring		Illinois	Site A	No					Released					138	109	54			4.51		COS			Quiet	Alert	Responsive	Moist	Pale	WNL	Abnormal	No	No	No	No	No
2021-05-20	21-9020		01L-09L-09R	RES	Alive				2021	Male	Adult	300	Trap	Spring		Illinois	Site A	No					Released					132	108	46			4.73		COS			Quiet	Alert	Responsive	Moist	Pink	Abnormal	WNL	No	No	No	No	No
2021-05-20	21-9021		02L-03L-09L-09R	RES	Alive				2021	Male	Adult	200	Trap	Spring		Illinois	Site A	No					Released					107	89	41			4.23		COS			Quiet	Alert	Responsive	Moist	Light pink	WNL	WNL	No	No	No	No	No
2021-05-20	21-9022		02L-08L	RES	Alive				2021	Male	Adult	260	Trap	Spring		Illinois	Site A	No					Released					121	101	47			4.44		COS			Quiet	Alert	Responsive	Moist	Light pink	WNL	WNL	No	No	No	No	No
2021-05-20	21-9023		02L-09L	RES	Alive				2021	Male	Adult	840	Trap	Spring		Illinois	Site A	No					Released					185	142	70			4.06		COS			Quiet	Alert	Responsive	Moist	Pale	WNL	WNL	No	No	No	No	No
2021-05-20	21-9024		02L-10L	RES	Alive				2021	Male	Adult	780	Trap	Spring		Illinois	Site A	No					Released					179	138	68			4.05		COS			Quiet	Alert	Responsive	Moist	Pale	WNL	WNL	No	No	No	No	No
2021-05-20	21-9025		02L-11L	RES	Alive				2021	Male	Adult	960	Trap	Spring		Illinois	Site A	No					Released					196	140	78			4.04		COS			Bright	Alert	Responsive	Moist	Pink	Abnormal	Abnormal	No	No	No	No	No
2021-05-20	21-9026		03L-08L	RES	Alive				2021	Female	Adult	2160	Trap	Spring		Illinois	Site A	No					Released					254	189	103			2.55		COS			Quiet	Alert	Responsive	Moist	Pink	Abnormal	Abnormal	No	No	No	No	No
2021-05-20	21-9027		03L-09L-11R-12R	RES	Alive				2021	Male	Adult	1120	Trap	Spring		Illinois	Site A	Yes					Released					201	158	76			3.62		COS			Quiet	Alert	Responsive	Moist	Pale	Abnormal	Abnormal	Yes	No	No	No	No
2021-05-20	21-9028		03L-10L-12R	RES	Alive				2021	Male	Adult	1140	Trap	Spring		Illinois	Site A	No					Released					216	156	78			4.23		COS			Bright	Alert	Responsive	Moist	Light pink	WNL	WNL	No	No	No	No	No
2021-08-18	21-9301		RES01	RES	Alive	zoopath: 21-2710			2021	Female	Adult	900	NA	Summer		Illinois	Site A	NA					Euthanized					182	141	NA			3.65		COS			NA	NA	NA	NA	NA	NA	NA	NA	NA	NA	NA	NA
2021-08-18	21-9302		RES02	RES	Alive	zoopath: 21-2711			2021	Female	Adult	700	Trap	Summer		Illinois	Site A	NA					Euthanized					180	131	NA			4.53		COS			NA	NA	NA	NA	NA	NA	NA	NA	NA	NA	NA	NA
2021-08-18	21-9303		RES03	RES	Alive	zoopath: 21-2712			2021	Female	Adult	2400	NA	Summer		Illinois	Site A	NA					Euthanized					262	198	NA			2.24		COS			NA	NA	NA	NA	NA	NA	NA	NA	NA	NA	NA	NA
2021-08-18	21-9304		RES04	RES	Alive	zoopath: 21-2713			2021	Female	Adult	600	NA	Summer		Illinois	Site A	NA					Euthanized					176	137	NA			4.95		COS			NA	NA	NA	NA	NA	NA	NA	NA	NA	NA	NA	NA
2021-08-18	21-9305		RES05	RES	Alive	zoopath: 21-2714			2021	Female	Juvenile	150	NA	Summer		Illinois	Site A	NA					Euthanized					94	77	NA			4.05		COS			NA	NA	NA	NA	NA	NA	NA	NA	NA	NA	NA	NA
2021-08-18	21-9306		RES06	RES	Alive	zoopath: 21-2715			2021	Female	Adult	650	NA	Summer		Illinois	Site A	NA					Euthanized					171	134	NA			4.34		COS			NA	NA	NA	NA	NA	NA	NA	NA	NA	NA	NA	NA
2021-08-18	21-9307		RES07	RES	Alive	zoopath: 21-2716			2021	Female	Juvenile	100	NA	Summer		Illinois	Site A	NA					Euthanized					86	77	NA			4.44		COS			NA	NA	NA	NA	NA	NA	NA	NA	NA	NA	NA	NA
2021-08-19	21-9308		03L-11R	RES	Alive	RES1			2021	Female	Adult	1884	Trap	Summer		Illinois	Site A	Yes					Released					242	182	96			2.85		COS			NA	NA	NA	NA	NA	NA	NA	NA	NA	NA	NA	NA
2021-08-19	21-9309		01L-12R	RES	Alive	2			2021	Female	Adult	1924	Trap	Summer		Illinois	NA	Yes					Released					235	179	97			2.49		COS			NA	NA	NA	NA	NA	NA	NA	NA	NA	NA	NA	NA
2021-08-19	21-9310		01L-01R	RES	Alive	3			2021	Male	Adult	925	Trap	Summer		Illinois	Site A	No					Released					191	156	72			3.96		COS			NA	NA	NA	NA	NA	NA	NA	NA	NA	NA	NA	NA
2021-08-19	21-9311		02L-01R	RES	Alive	4			2021	Unknown	Juvenile	123	Trap	Summer		Illinois	Site A	No					Released					90	77	36			4.24		COS			NA	NA	NA	NA	NA	NA	NA	NA	NA	NA	NA	NA
2021-08-19	21-9312		01L-02R	RES	Alive	5			2021	Female	Adult	608	Trap	Summer		Illinois	Site A	No					Released					160	130	62			4		COS			NA	NA	NA	NA	NA	NA	NA	NA	NA	NA	NA	NA
2021-08-19	21-9313		02R-08R-09R-11R-12R	RES	Alive	6			2021	Male	Adult	838	Trap	Summer		Illinois	Site A	Yes					Released					190	144	68			4.32		COS			NA	NA	NA	NA	NA	NA	NA	NA	NA	NA	NA	NA
2021-08-19	21-9314		02R-09R	RES	Alive	6			2021	Female	Adult	1373	Trap	Summer		Illinois	Site A	Yes					Released					214	161	94			3.28		COS			NA	NA	NA	NA	NA	NA	NA	NA	NA	NA	NA	NA
2021-08-19	21-9315		01L-03R	RES	Alive	7			2021	Unknown	Juvenile	136	Trap	Summer		Illinois	Site A	No					Released					91	61	3.7			4.07		COS			NA	NA	NA	NA	NA	NA	NA	NA	NA	NA	NA	NA
2021-08-19	21-9316		01L-10R	RES	Alive	8			2021	Female	Adult	358	Trap	Summer		Illinois	Site A	Yes					Released					135	106	52			4.35		COS			NA	NA	NA	NA	NA	NA	NA	NA	NA	NA	NA	NA
2021-08-18	21-9317		01L-08R	RES	Alive	9			2021	Unknown	Juvenile	112	Trap	Summer		Illinois	Site A	No					Released					86	76	35			4.16		COS			NA	NA	NA	NA	NA	NA	NA	NA	NA	NA	NA	NA
2021-08-18	21-9318		03L-10L-12R	RES	Alive	10			2021	Male	Adult	1211	Trap	Summer		Illinois	Site A	Yes					Released					213	156	78			3.8		COS			NA	NA	NA	NA	NA	NA	NA	NA	NA	NA	NA	NA
2021-08-18	21-9319		01L	RES	Alive	11			2021	Female	Adult	1390	Trap	Summer		Illinois	Site A	Yes					Released					207	160	87			2.96		COS			NA	NA	NA	NA	NA	NA	NA	NA	NA	NA	NA	NA
2021-08-18	21-9320		01R-08R	RES	Alive	12			2021	Male	Adult	324	Trap	Summer		Illinois	Site A	Yes					Released					128	105	51			4.23		COS			NA	NA	NA	NA	NA	NA	NA	NA	NA	NA	NA	NA
2021-08-18	21-9321		01L-08L	RES	Alive	13			2021	Male	Adult	433	Trap	Summer		Illinois	Site A	Yes					Released					145	115	55			4.33		COS			NA	NA	NA	NA	NA	NA	NA	NA	NA	NA	NA	NA
2021-08-18	21-9322		01L-09R	RES	Alive	14			2021	Female	Adult	1406	Trap	Summer		Illinois	Site A	Yes					Released					203	161	88			2.77		COS			NA	NA	NA	NA	NA	NA	NA	NA	NA	NA	NA	NA
2021-08-18	21-9323		01L-09R-12R	RES	Alive	15			2021	Female	Adult	2104	Trap	Summer		Illinois	Site B	Yes					Released					252	192	95			2.63		COS			NA	NA	NA	NA	NA	NA	NA	NA	NA	NA	NA	NA
2021-08-18	21-9324		01L-11R	RES	Alive	16			2021	Male	Adult	313	Trap	Summer		Illinois	Site B	No					Released					126	101	48			4.21		COS			NA	NA	NA	NA	NA	NA	NA	NA	NA	NA	NA	NA
2021-08-18	21-9325		02L-11R	RES	Alive	18			2021	Female	Adult	1940	Trap	Summer		Illinois	Site B	Yes					Released					251	188	86			3.03		COS			NA	NA	NA	NA	NA	NA	NA	NA	NA	NA	NA	NA
2021-08-18	21-9326		02L-02R	RES	Alive	19			2021	Male	Adult	240	Trap	Summer		Illinois	Site B	No					Released					121	98	44			4.68		COS			NA	NA	NA	NA	NA	NA	NA	NA	NA	NA	NA	NA
2021-08-18	21-9327		02L-09R	RES	Alive	20			2021	Female	Adult	370	Trap	Summer		Illinois	Site B	Yes					Released					136	110	50			4.3		COS			NA	NA	NA	NA	NA	NA	NA	NA	NA	NA	NA	NA
2021-08-18	21-9328		02L-03R	RES	Alive	21			2021	Unknown	Juvenile	120	Trap	Summer		Illinois	Site B	No					Released					92	78	42			4.47		COS			NA	NA	NA	NA	NA	NA	NA	NA	NA	NA	NA	NA
2021-08-19	21-9329		02L-08R	RES	Alive	22			2021	Unknown	Adult	163	Trap	Summer		Illinois	Site B	No					Released					101	81	43			4.35		COS			NA	NA	NA	NA	NA	NA	NA	NA	NA	NA	NA	NA
2021-08-19	21-9330		03L-11R	RES	Alive	23			2021	Female	Adult	663	Trap	Summer		Illinois	Site B	Yes					Released					175	129	65			4.48		COS			NA	NA	NA	NA	NA	NA	NA	NA	NA	NA	NA	NA
2021-08-19	21-9331		02L-10R	RES	Alive	24			2021	Male	Adult	583	Trap	Summer		Illinois	Site B	No					Released					168	129	60			4.59		COS			NA	NA	NA	NA	NA	NA	NA	NA	NA	NA	NA	NA
2021-08-19	21-9332		02L-12R	RES	Alive	25			2021	Female	Adult	472	Trap	Summer		Illinois	Site B	No					Released					148	118	59			4.21		COS			NA	NA	NA	NA	NA	NA	NA	NA	NA	NA	NA	NA
2021-08-20	21-9334		03L-01R	RES	Alive	27			2021	Female	Adult	568	Trap	Summer		Illinois	Site A	No					Released					146	122	66			3.55		COS			NA	NA	NA	NA	NA	NA	NA	NA	NA	NA	NA	NA
2021-08-20	21-9335		03L-02R	RES	Alive	28			2021	Female	Adult	566	Trap	Summer		Illinois	Site B	No					Released					156	125	54			4.04		COS			NA	NA	NA	NA	NA	NA	NA	NA	NA	NA	NA	NA
2021-10-18	21-9337		02L-09L	RES	Alive	zoopath: 21-2751			2021	Male	Adult	838	Radiotelemetry	Fall		Illinois	Site A	Yes					Euthanized					186	142	70			4.11		COSS			Quiet	Alert	Responsive	Moist	Pink	WNL	Abnormal	No	No	No	No	No
2021-10-18	21-9338		03L-08R	RES	Alive				2021	Male	Adult	158	Radiotelemetry	Fall		Illinois	Site A	No					Released					101	86	39			4.44		COSS			Quiet	Alert	Responsive	Moist	Light pink	Abnormal	WNL	No	No	No	No	No
2021-10-18	21-9340		03L-09R	RES	Alive				2021	Male	Juvenile	152	Radiotelemetry	Fall		Illinois	Site A	No					Released					96	82	40			4.17		COSS			Bright	Alert	Responsive	Moist	Light pink	WNL	WNL	No	No	No	No	No
2021-10-18	21-9341		03L-10R	RES	Alive				2021	Male	Adult	440	Incidental	Fall		Illinois	Site A	No					Released					140	113	55			4		COSS			Quiet	Alert	Responsive	Moist	Light pink	WNL	Abnormal	No	No	No	No	No
2021-10-18	21-9343		02R	RES	Alive				2021	Female	Adult	902	Incidental	Fall		Illinois	Site A	Yes					Released					180	141	73			3.56		COSS			Quiet	Alert	Responsive	Moist	Light pink	Abnormal	Abnormal	No	No	No	No	No
2021-10-18	21-9344		01L	RES	Alive	zoopath: 21-2754			2021	Female	Adult	1472	Incidental	Fall		Illinois	Site A	Yes					Euthanized					207	160	88			2.73		COSS			Quiet	Alert	Responsive	Moist	Pink	WNL	Abnormal	No	No	No	No	No
2021-10-18	21-9345		01L-12R	RES	Alive	zoopath: 21-2753			2021	Female	Adult	1858	Incidental	Fall		Illinois	Site A	Yes					Euthanized					229	178	97			2.46		COSS			Bright	Alert	Responsive	Moist	Pink	WNL	Abnormal	No	No	No	No	No
2021-10-18	21-9346		03L-11L	RES	Alive				2021	Female	Adult	2014	Incidental	Fall		Illinois	Site A	Yes					Released					242	182	96			2.5		COSS			Quiet	Alert	Responsive	Moist	Pink	Abnormal	Abnormal	No	No	No	No	No
2021-10-18	21-9347		03L-12R	RES	Alive				2021	Unknown	Juvenile	56	Incidental	Fall		Illinois	Site A	No					Released					65	63	29			3.91		COSS			Bright	Alert	Responsive	Moist	Light pink	WNL	WNL	No	No	No	No	No
2021-10-18	21-9348		03L-10L-12R	RES	Alive				2021	Male	Adult	1235	Incidental	Fall		Illinois	Site A	Yes					Released					211	148	77			3.63		COSS			Quiet	Alert	Responsive	Moist	Pink	WNL	WNL	No	No	No	No	No
2021-10-18	21-9349		01L-09L-01R	RES	Alive	zoopath: 21-2749			2021	Female	Adult	2008	Incidental	Fall		Illinois	Site A	No					Euthanized					236	180	100			2.32		COSS			Bright	Alert	Responsive	Moist	Pink	Abnormal	Abnormal	No	No	No	No	No
2021-10-18	21-9350		08L	RES	Alive				2021	Male	Adult	673	Incidental	Fall		Illinois	Site A	Yes					Released					172	134	70			4.26		COSS			Quiet	Alert	Responsive	Moist	Pale	Abnormal	WNL	Yes	No	No	No	No
2021-10-18	21-9351		01L-01R	RES	Alive	zoopath: 21-2752			2021	Male	Adult	908	Incidental	Fall		Illinois	Site A	Yes					Euthanized					191	146	70			4.03		COSS			Quiet	Alert	Responsive	Dry	Light pink	Abnormal	Abnormal	No	No	No	No	No
2021-10-18	21-9352		03L	RES	Alive				2021	Female	Adult	2408	Incidental	Fall		Illinois	Site A	Yes					Released					255	185	113			1.99		COSS			Quiet	Alert	Responsive	Moist	Pink	Abnormal	Abnormal	Yes	No	No	No	No
2021-10-18	21-9353		01L-10L	RES	Alive				2021	Unknown	Juvenile	74	Incidental	Fall		Illinois	Site A	No					Released					75	68	31			4.21		COSS			Quiet	Alert	Responsive	Moist	Pale	WNL	WNL	No	No	No	No	No
2021-10-18	21-9354		01L-11L	RES	Alive				2021	Male	Adult	393	Incidental	Fall		Illinois	Site A	No					Released					137	108	51			4.18		COSS			Bright	Alert	Responsive	Moist	NA	WNL	WNL	No	No	No	No	No
2021-10-18	21-9355		02R-08R-09R-11R-12R	RES	Alive				2021	Male	Adult	883	Incidental	Fall		Illinois	Site A	Yes					Released					187	140	68			3.95		COSS			Bright	Alert	Responsive	Moist	Light pink	WNL	WNL	No	No	No	No	No
2021-10-18	21-9356		01L-09R	RES	Alive				2021	Female	Adult	1422	Incidental	Fall		Illinois	Site A	Yes					Released					203	161	89			2.73		COSS			Quiet	Alert	Responsive	Dry	Pale	Abnormal	Abnormal	No	No	No	No	No
2021-10-18	21-9357		01L-12L	RES	Alive				2021	Unknown	Juvenile	60	Incidental	Fall		Illinois	Site B	No					Released					66	61	28			3.86		COSS			Bright	Alert	Responsive	Moist	Pale	Abnormal	WNL	No	No	No	No	No
2021-10-18	21-9358		02L-12L	RES	Alive				2021	Male	Adult	221	Incidental	Fall		Illinois	Site B	No					Released					115	91	44			4.51		COSS			Quiet	Alert	Responsive	Moist	Light pink	Abnormal	WNL	No	No	No	No	No
2021-10-18	21-9359		03L-09L	RES	Alive				2021	Male	Adult	260	Incidental	Fall		Illinois	Site B	No					Released					124	97	46			4.64		COSS			Quiet	Alert	Responsive	Moist	Light pink	WNL	WNL	No	No	No	No	No
2021-10-18	21-9360		03L-10L	RES	Alive				2021	Male	Adult	268	Incidental	Fall		Illinois	Site C	No					Released					120	102	45			4.28		COSS			Quiet	Alert	Responsive	Moist	Pink	WNL	WNL	No	No	No	No	No
2021-10-18	21-9361		03L-12L	RES	Alive				2021	Male	Adult	361	Incidental	Fall		Illinois	Site C	No					Released					136	110	50			4.38		COSS			Bright	Alert	Responsive	Moist	Light pink	WNL	WNL	No	No	No	No	No
2021-10-18	21-9362		01R-09R	RES	Alive				2021	Female	Adult	1818	Incidental	Fall		Illinois	Site C	No					Released					227	180	95			2.49		COSS			Quiet	Alert	Responsive	Moist	Pink	Abnormal	Abnormal	Yes	No	No	No	No
2021-10-18	21-9363		02R-08R-09R	RES	Alive				2021	Female	Adult	2112	Incidental	Fall		Illinois	Site C	No					Released					239	186	98			2.16		COSS			Quiet	Alert	Responsive	Moist	Light pink	WNL	Abnormal	No	No	No	No	No
2021-10-18	21-9364		02R-10R	RES	Alive				2021	Male	Juvenile	121	Incidental	Fall		Illinois	Site C	No					Released					91	80	37			4.36		COSS			Bright	Alert	Responsive	Moist	Light pink	WNL	WNL	No	No	No	No	No
2021-10-18	21-9365		02R-11R	RES	Alive				2021	Male	Adult	208	Incidental	Fall		Illinois	Site C	No					Released					110	90	42			4.33		COSS			Quiet	Alert	Responsive	Moist	Pink	WNL	WNL	No	No	No	No	No
2021-10-18	21-9366		02R-12R	RES	Alive				2021	Male	Adult	195	Incidental	Fall		Illinois	Site C	No					Released					111	90	41			4.59		COSS			Bright	Alert	Responsive	Moist	NA	WNL	Abnormal	No	No	No	No	No
2021-10-18	21-9367		03R-08R	RES	Alive				2021	Male	Adult	608	Incidental	Fall		Illinois	Site C	No					Released					163	129	64			4.16		COSS			Bright	Alert	Responsive	Moist	Light pink	WNL	WNL	No	No	No	No	No
2021-10-18	21-9368		03R-09R	RES	Alive	zoopath: 21-2750			2021	Female	Adult	1380	Incidental	Fall		Illinois	Site C	No					Euthanized					197	159	87			2.64		COSS			Quiet	Alert	Responsive	Dry	Light pink	Abnormal	Abnormal	No	No	No	No	No
2021-10-18	21-9369		03R-10R	RES	Alive				2021	Female	Adult	1673	Incidental	Fall		Illinois	Site C	No					Released					231	171	93			3.03		COSS			Quiet	Alert	Responsive	Moist	NA	Abnormal	WNL	No	No	No	No	No
2021-10-18	21-9370		02R-03R-11R	RES	Alive	zoopath: 21-2755			2021	Male	Adult	745	Incidental	Fall		Illinois	Site C	No					Euthanized					175	137	61			4.03		COSS			Bright	Alert	Responsive	Moist	Light pink	Abnormal	Abnormal	Yes	No	No	No	No
2022-05-16	22-9300		02R-08R-09R-11R	Slider	Alive				2022	Male	Adult	840	Hoop Net	Spring	Cook		Site A	Yes					Released	No	No	Water		187	144	64	174			4.154		Yes	Yes		BAR		Moist	Light pink	Other	Erosions	No	No	No	No	No
2022-05-16	22-9301		03L-11L	Slider	Alive				2022	Female	Adult	1969	Hoop Net	Spring	Cook		Site A	Yes					Released	No	No	Water		241	182	96	226			2.585		Yes	Yes		BAR		Moist	Light pink	Flaking	Flaking Erosions Pitting	No	No	No	No	No
2022-05-16	22-9302		03L-09L-11R-12R	Slider	Alive				2022	Male	Adult	1104	Hoop Net	Spring	Cook		Site A	Yes					Released	No	No	Water		200	161	78	184			3.636		Yes	Yes		BAR		Moist	Light pink	Pred. injury Erosions	Erosions	Yes	No	No	No	No
2022-05-16	22-9303		01R-03R	Slider	Alive				2022	Male	Adult	285	Hoop Net	Spring	Cook		Site A	Yes					Released	No	No	Water		127	104	50	116			4.556		Yes	Yes		BAR		Moist	Light pink	Erosions	WNL	No	No	No	No	No
2022-05-16	22-9304		03L-09R	Slider	Alive				2022	Male	Adult	154	Hoop Net	Spring	Cook		Site A	Yes					Released	No	No	Water		97	83	41	89			4.205		Yes	Yes		BAR		Moist	Light pink	WNL	Other	No	No	No	No	No
2022-05-16	22-9305		09L	Slider	Alive				2022	Male	Adult	769	Hoop Net	Spring	Cook		Site A	Yes					Released	No	No	Water		180	136	65	170			4.156		Yes	Yes		QAR		Moist	Pink	WNL Erosions	WNL	No	No	No	No	No
2022-05-16	22-9306		01L-09R	Slider	Alive	zoopath: 22-2654			2022	Female	Adult	1506	Hoop Net	Spring	Cook		Site A	Yes					Released	No	No	Water		204	160	90	194			2.533		Yes	Yes		BAR		Moist	Light pink	Erosions Other	Erosions	No	No	No	No	No
2022-05-16	22-9307		02L-11L	Slider	Alive	zoopath: 22-2653			2022	Male	Adult	937	Hoop Net	Spring	Cook		Site A	Yes					Euthanized	No	No	Water		196	145	72	177			4.142		Yes	Yes		BAR		Moist	Pink	Flaking Pred. injury Erosions	Erosions	No	No	No	No	No
2022-05-16	22-9308		03R-12R	Slider	Alive				2022	Female	Adult	1191	Hoop Net	Spring	Cook		Site A	No					Released	No	No	Water		197	162	77	192			3.207		Yes	Yes		BAR		Moist	Pink	Pred. injury Erosions	Flaking Other	No	No	No	No	No
2022-05-16	22-9309		01L-02R	Slider	Alive				2022	Female	Adult	658	Hoop Net	Spring	Cook		Site A	Yes					Released	No	No	Water		162	132	63	153			3.837		Yes	Yes		BAR		Moist	Light pink	Flaking Erosions	Erosions	No	No	No	No	No
2022-05-16	22-9310		01L-08L	Slider	Alive				2022	Male	Adult	456	Hoop Net	Spring	Cook		Site A	Yes					Released	No	No	Water		147	116	55	135			4.271		Yes	Yes		QAR		Moist	Pink	WNL	WNL	No	No	No	No	No
2022-05-16	22-9311		03L-03R	Slider	Alive	zoopath: 22-2649			2022	Female	Adult	448	Hoop Net	Spring	Cook		Site A	Yes					Euthanized	No	No	Water		144	117	58	130			4.16		Yes	Yes		BAR		Moist	Pale	Pred. injury Flaking	Flaking	No	No	No	No	No
2022-05-16	22-9312		01R-09R-11R-12R	Slider	Alive	zoopath: 22-2651			2022	Female	Adult	2300	Hoop Net	Spring	Cook		Site B	No					Euthanized	No	No	Water		252	183	99	234			2.143		Yes	Yes		BAR		Moist	Pink	Flaking Erosions Other	Erosions	Yes	No	No	No	No
2022-05-16	22-9313		01L-02L	Slider	Alive				2022	Male	Adult	408	Hoop Net	Spring	Cook		Site B	No					Released	No	No	Water		142	117	52	131			4.347		Yes	Yes		BAR		Moist	Pink	WNL	WNL	No	No	No	No	No
2022-05-16	22-9314	NO BLOODWORK	01L-02L-08L	Slider	Alive				2022	Male	Adult	384	Hoop Net	Spring	Cook		Site B	No					Released	No	No	Water		137	111	51	131			4.246		Yes	Yes		BAR		Moist	Light pink	Flaking Erosions	WNL	No	No	No	No	No
2022-05-16	22-9315		01L-02L-12R	Slider	Alive				2022	Female	Adult	2579	Hoop Net	Spring	Cook		Site B	No					Released	No	No	Water		262	208	105	245			1.83		Yes	Yes		BAR		Moist	Pink	Flaking Pred. injury	Erosions	No	No	No	No	No
2022-05-16	22-9316		01L-02L-09L	Slider	Alive				2022	Male	Adult	330	Hoop Net	Spring	Cook		Site B	No					Released	No	No			131	110	48	121			4.355		Yes	Yes		BAR		Moist	Pink	Flaking	WNL	No	No	No	No	No
2022-05-16	22-9317	NO BLOODWORK	01L-02L-10L	Slider	Alive	zoopath: 22-2650			2022	Male	Adult	455	Hoop Net	Spring	Cook		Site B	No					Euthanized	No	No	Water		148	119	54	140			4.335		Yes	Yes		BAR		Moist	Light pink	Other	Erosions	No	No	No	Yes	Yes
2022-05-16	22-9318		01L-02L-11L	Slider	Alive				2022	Male	Adult	546	Hoop Net	Spring	Cook		Site B	No					Released	No	No	Water		157	123	54	147			4.216		Yes	Yes		QAR		Moist	Pink	Flaking	Flaking	No	No	No	No	No
2022-05-16	22-9319		01L-02L-12L	Slider	Alive				2022	Male	Adult	296	Hoop Net	Spring	Cook		Site B	No					Released	No	No	Water		124	102	47	117			4.246		Yes	Yes		BAR		Moist	Light pink	Erosions	Other	No	No	No	No	No
2022-05-16	22-9320		01L-02L-08R	Slider	Alive				2022	Male	Adult	252	Hoop Net	Spring	Cook		Site B	No					Released	No	No	Water		117	101	45	109			4.263		Yes	Yes		QAR		Moist	Light pink	WNL	WNL	No	No	No	No	No
2022-05-16	22-9321		01L-02L-09R	Slider	Alive				2022	Male	Adult	221	Hoop Net	Spring	Cook		Site B	No					Released	No	No	Water		116	96	43	107			4.58		Yes	Yes		BAR		Moist	Pink	Flaking Erosions	Flaking	No	No	No	No	No
2022-05-16	22-9322		01L-02L-10L-10R	Slider	Alive	zoopath: 22-2652			2022	Female	Adult	180	Hoop Net	Spring	Cook		Site B	No					Euthanized	No	No	Water		100	85	42	94			4.028		Yes	Yes		QAR		Moist	Pale	Flaking Erosions	Flaking Erosions	No	No	No	No	No
2022-05-16	22-9323		01L-09R-12R	Slider	Alive				2022	Female	Adult	2111	Hoop Net	Spring	Cook		Site B	Yes					Released	No	No	Water		252	194	93	237			2.609		Yes	Yes		BAR		Moist	Light pink	Erosions	Erosions	Yes	No	No	No	No
2022-05-16	22-9324		01L-02L-11L-09R	Slider	Alive				2022	Male	Adult	288	Hoop Net	Spring	Cook		Site B	No					Released	No	No			126	102	46	116			4.456		Yes	Yes		BAR		Moist	Pink	Other Flaking Erosions Pred. injury	WNL	No	No	No	No	No
2022-05-16	22-9325	NO BLOODWORK	01L-02L-11R	Slider	Alive				2022	Male	Adult	558	Hoop Net	Spring	Cook		Site B	No					Released	No	No			163	125	56	153			4.47		Yes	Yes		BAR		Moist	Light pink	Other	WNL	No	No	No	No	No
2022-05-16	22-9326		01L	Slider	Alive				2022	Female	Adult	1998	Hoop Net	Spring	Cook		Site D	No					Released	No	No	Water		229	175	92	215			2.114		Yes	Yes		QAR		Moist	Pink	Flaking	Erosions	No	No	No	No	No
2022-05-16	22-9327		02L	Slider	Alive	zoopath: 22-2648			2022	Female	Adult	1195	Hoop Net	Spring	Cook		Site D	No					Euthanized	No	No	Water		196	145	78	175			3.155		Yes	Yes		BAR		Moist	Light pink	Flaking	Erosions	No	No	No	No	No
2022-05-16	22-9328	Check with KM	03L	Slider	Alive				2022	Male	Adult	728	Hoop Net	Spring	Cook		Site D	No					Released	No	No	Water		175	141	140	158			4.115		Yes	Yes		BAR		Moist	Light pink	WNL	WNL	Yes	No	No	No	No
2022-05-16	22-9329		01R	Slider	Alive				2022	Male	Adult	323	Hoop Net	Spring	Cook		Site D	No					Released	No	No			134	103	50	127			4.616		Yes	Yes		BAR		Moist	Pink	Flaking	WNL	No	No	No	No	No
2022-05-16	22-9330		02R	Slider	Alive				2022	Male	Adult	434	Hoop Net	Spring	Cook		Site D	No					Released	No	No	Water		144	117	54	130			4.262		Yes	Yes		QAR		Moist	Pink	Erosions	WNL	No	No	No	No	No
2022-05-16	22-9331		03R	Slider	Alive				2022	Male	Adult	941	Hoop Net	Spring	Cook		Site D	No					Released	No	No	Water		188	151	69	179			3.75		Yes	Yes		BAR		Moist	Light pink	WNL	WNL	Yes	No	No	No	No
2022-05-16	22-9332		01L-08R	Slider	Alive				2022	Male	Adult	982	Hoop Net	Spring	Cook		Site D	No					Euthanized	No	No	Water		187	143	70	165			3.543		Yes	Yes		QAR		Moist	Pink	Flaking	Flaking	Yes	No	No	No	No
2022-05-18	22-9333		01L-01R-08R	Slider	Alive				2022	Male	Adult	567	Hoop Net	Spring	Cook		Site B	No					Released	No	No	Water		160	119	59	149			4.246		Yes	Yes		QAR		Dry	Light pink	WNL	Erosions	No	No	No	No	No
2022-05-18	22-9334		01L-08L-02R	Slider	Alive				2022	Male	Adult	203	Hoop Net	Spring	Cook		Site B	No					Released	No	No	Water		109	90	41	103			4.329		Yes	Yes		QAR		Moist	Light pink	WNL	WNL	No	No	No	No	No
2022-05-18	22-9335		01L-02R-09R	Slider	Alive				2022	Male	Adult	166	Hoop Net	Spring	Cook		Site B	No					Released	No	No	Water		102	83	40	95			4.377		Yes	Yes		QAR		Dry	Light pink	Erosions	WNL	No	No	No	No	No
2022-06-08	22-9336		NA	Slider	Alive		0A01502610		2022	Male	Adult	313	Hoop Net	Spring	Cook		Site E	No	42.0946	-87.8864			Released	No	No	Water		134	110	49	127			4.722		Yes	No		BAR		Moist	Light pink	Erosions	WNL	No	No	No	No	No
2022-06-08	22-9337		NA	Slider	Alive		0A01522126		2022	Female	Adult	1905	Hoop Net	Spring	Cook		Site E	No	42.0946	-87.8864			Released	No	No	Water		232	176	91	213			2.438		Yes	No		BAR		Moist	Light pink	Pitting	Pitting	Yes	No	No	No	No
2022-06-08	22-9338		NA	Slider	Alive		0A01502247		2022	Female	Adult	1769	Hoop Net	Spring	Cook		Site E	No	42.0946	-87.8864			Released	No	No	Water		225	172	85	204			2.549		Yes	No		BAR		Moist	Light pink	Erosions	Pitting	No	No	No	No	No
2022-06-08	22-9339		NA	Slider	Alive		0A01501622		2022	Female	Adult	1724	Hoop Net	Spring	Cook		Site E	No	42.0946	-87.8864			Released	No	No	Water		216	168	86	197			2.364		Yes	No		BAR		Moist	Light pink	Erosions	Erosions	No	No	No	No	No
2022-07-26	22-9340		02R-08R-09R-11R-12R	Slider	Alive			12:31:00	2022	Male	Adult	916	Hoop Net	Summer	Cook		Site A	Yes	41.6476	87.5323			Released	No	No	Water	Swimming	192	142	70	179	91		4.044		Yes	Yes		BAR		Moist	Pink	Pitting Erosions	Erosions	No	No	No	No	No
2022-08-02	22-9341		01L-09L-02R	Slider	Alive				2022	Female	Adult	448	Hoop Net	Summer	Cook		Site B	No					Released	No	No	Water	Swimming	146	118	58	139	172		4.272		Yes	Yes		QAR		Moist	Light pink	Pitting	Erosions	No	No	No	No	No
2022-08-02	22-9342		01L-10L-02R	Slider	Alive				2022	Male	Adult	371	Hoop Net	Summer	Cook		Site B	No					Released	No	No	Water	Swimming	142	116	152	134	73		4.668		Yes	Yes		QAR		Moist	Pink	Erosions	WNL	No	No	No	No	No
2022-08-02	22-9343		01L-12L-02R	Slider	Alive				2022	Male	Adult	148	Hoop Net	Summer	Cook		Site B	No					Released	No	No	Water	Swimming	105	87	40	101	54		4.97		Yes	Yes		QAR		Moist	Pink	Flaking	WNL	No	No	No	No	No
2022-08-02	22-9344		01L- 11L-02R	Slider	Alive				2022	Male	Adult	710	Hoop Net	Summer	Cook		Site B	Yes					Released	No	No	Water	Swimming	184	138	64	172	91		4.697		Yes	Yes		BAR		Moist	Pink	Other	Other	No	No	No	No	No
2022-08-03	22-9345	necropsy	01L-02R-12R	Slider	Alive	zoopath: 22-2673		09:14:00	2022	Female	Adult	503	Hoop Net	Summer	Cook		Site A	No	41.6436	87.5284			Euthanized	No	No	Water		153	122	55	137			4.278		Yes	Yes		BAR		Moist	Light pink	Flaking	WNL	No	No	No	No	No
2022-08-03	22-9346		02R-09R	Slider	Alive			09:45:00	2022	Female	Adult	1810	Hoop Net	Summer	Cook		Site A	Yes	41.6449	87.5298			Released	No	No	Water		226	171	100	210			2.477		Yes	Yes		BAR		Moist	Light pink	WNL	Flaking Pitting	No	No	No	No	No
2022-08-03	22-9347	necropsy	01L-02R-11R	Slider	Alive	zoopath: 22-2675		12:35:00	2022	Female	Adult	169	Hoop Net	Summer	Cook		Site A	No	41.6433	87.5278			Euthanized	No	No	Water		100	90	43	89			4.184		Yes	Yes		QAR		Dry	Pale	Flaking	WNL	No	No	No	No	No
2022-08-04	22-9348		01L-02L-12R	Slider	Alive			08:46:00	2022	Female	Adult	2650	Hoop Net	Summer	Cook		Site B	Yes					Released	No	No	Water		261	207	107	245			1.64		Yes	Yes		BAR		Moist	Light pink	Erosions Pitting	Erosions Other Pitting	Yes	No	No	No	No
2022-08-04	22-9349		01L-02L-11R	Slider	Alive			10:02:00	2022	Female	Adult	635	Hoop Net	Summer	Cook		Site B	Yes					Released	No	No	Water		172	131	61	160			4.481		Yes	Yes		BAR		Moist	Light pink	Erosions	Discoloration	No	No	No	No	No
2022-08-04	22-9350		01L-03L-05L	Slider	Alive			10:19:00	2022	Male	Adult	223	Hoop Net	Summer	Cook		Site B	No					Released	No	No	Water		114	92	45	109			4.411		Yes	Yes		BAR		Moist	Light pink	Erosions	Erosions	No	No	No	No	No
2022-08-04	22-9351		N/A	Slider	Alive			10:30:00	2022	Female	Adult	187	Hoop Net	Summer	Cook		Site B	No					Released	No	No	Water		109	94	44	103			4.564		Yes	Yes		QAR		Moist	Light pink	Pred. injury Erosions	Erosions	No	No	No	No	No
2022-08-04	22-9352		01L-02R-08R	Slider	Alive			10:40:00	2022	Female	Adult	544	Hoop Net	Summer	Cook		Site B	No					Released	No	No	Water		154	120	61	149			4.069		Yes	Yes		BAR		Moist	Light pink	Flaking Erosions	Flaking Erosions	No	No	No	No	No
2022-08-04	22-9353		01L-03L-09L	Slider	Alive			10:51:00	2022	Female	Adult	274	Hoop Net	Summer	Cook		Site B	No					Released	No	No	Water		119	99	49	113			4.156		Yes	Yes		BAR		Moist	Pale	Flaking Erosions	Erosions	No	No	No	No	No
2022-08-04	22-9354		01L-02R-10R	Slider	Alive			11:03:00	2022	Female	Adult	630	Hoop Net	Summer	Cook		Site B	No					Released	No	No	Water		168	132	65	158			4.293		Yes	Yes		BAR		Moist	Light pink	Flaking Erosions	Erosions Flaking	No	No	No	No	No
2022-08-04	22-9355	necropsy	01L-08L-02R-08R	Slider	Alive	zoopath: 22-2671		11:14:00	2022	Female	Adult	2161	Hoop Net	Summer	Cook		Site B	No					Euthanized	No	No	Water		247	154	95	237			2.309		Yes	Yes		BAR		Moist	Pale	Erosions Flaking	Flaking Erosions Other Pitting	Yes	No	No	No	No
2022-08-04	22-9356		01L-09R-12R	Slider	Alive			11:29:00	2022	Female	Adult	2292	Hoop Net	Summer	Cook		Site B	Yes					Released	No	No	Water		253	188	115	238			2.195		Yes	Yes		BAR		Moist	Pale	Flaking Erosions Pitting	Flaking Erosions Pitting	No	No	No	No	No
2022-08-04	22-9357		01L-03L-10L	Slider	Alive			11:43:00	2022	Female	Adult	414	Hoop Net	Summer	Cook		Site B	No					Released	No	No	Water		145	111	55	135			4.477		Yes	Yes		BAR		Moist	Light pink	Flaking Erosions	Erosions Flaking	Yes	No	No	No	No
2022-08-04	22-9358		01L-08L-09L	Slider	Alive			13:21:00	2022	Male	Adult	714	Hoop Net	Summer	Cook		Site A	No	41.6472	87.527			Released	No	No	Water		174	134	60	155			4.138		Yes	Yes		BAR		Moist	Light pink	Erosions Flaking	Discoloration	No	No	No	No	No
2022-08-04	22-9359	necropsy	02R	Slider	Alive	zoopath: 22-2672		13:35:00	2022	Female	Adult	916	Hoop Net	Summer	Cook		Site A	Yes	41.6472	87.527			Euthanized	No	No	Water		182	141	73	171			3.588		Yes	Yes		QAR		Moist	Light pink	Flaking Erosions	Discoloration	Yes	No	No	No	No
2022-08-04	22-9360		03L	Slider	Alive			13:46:00	2022	Female	Adult	2298	Hoop Net	Summer	Cook		Site A	Yes	41.6472	87.527			Released	No	No	Water		258	185	109	245			2.351		Yes	Yes		QAR		Moist	Light pink	Flaking Erosions	Erosions Flaking Discoloration	No	No	No	No	No
2022-08-04	22-9361		01L-03L-11L	Slider	Alive			13:58:00	2022	Male	Adult	230	Hoop Net	Summer	Cook		Site A	No	41.6433	87.5278			Released	No	No	Water		114	97	48	105			4.322		Yes	Yes		QAR		Moist	Light pink	Flaking Erosions	Erosions Flaking	No	No	No	No	No
2022-08-05	22-9362		01L-03L-12R	Slider	Alive			08:23:00	2022	Male	Adult	268	Hoop Net	Summer	Cook		Site B	No					Released	No	No	Water		123	96	48	115			4.478		Yes	Yes		QAR		Moist	Light pink	Flaking	Flaking Erosions	No	No	No	No	No
2022-08-05	22-9363		N/A (09L?)	Slider	Alive			09:43:00	2022	Male	Adult	770	Hoop Net	Summer	Cook		Site A	No					Released	No	No	Water		185	138	67	175			4.409		Yes	Yes		BAR		Moist	Light pink	Flaking Erosions Other	Discoloration	Yes	No	No	No	No
2022-08-09	22-9364	necropsy	03L-08L	Slider	Alive	zoopath: 22-2670		09:23:00	2022	Female	Adult	2313	Hoop Net	Summer	Cook		Site A		41.6471	87.526			Euthanized	No	No	Water	Swimming	250	190	106	240	124		2.048		Yes	Yes		QAR		Moist	Pink	WNL	Flaking Erosions Discoloration	Yes	No	No	No	No
2022-08-09	22-9365		01L-11L-12L-02R	Slider	Alive			09:23:00	2022	Unknown	Juvenile	101	Hoop Net	Summer	Cook		Site A	Initial	41.6471	87.526			Released	No	No	Water	Swimming	88	79	39	87	44		4.593		Yes	Yes		QAR		Moist	Light pink	WNL	WNL	Yes	No	No	No	No
2022-08-09	22-9366		01L-08L-09L-02R	Slider	Alive			10:21:00	2022	Unknown	Adult	180	Hoop Net	Summer	Cook		Site A	Initial	41.6471	87.526			Released	No	No	Water	Swimming	109	89	40	99	51		4.68		Yes	Yes		QAR		Moist	Pink	Flaking	Flaking	Yes	No	No	No	No
2022-08-09	22-9367		01L-10L-12L-02R	Slider	Alive			10:37:00	2022	Female	Adult	1568	Hoop Net	Summer	Cook		Site A	Initial	41.6471	87.526			Released	No	No	Water	Swimming	220	171	99	209	109		2.92		Yes	Yes		BAR		Moist	Pink	WNL	Erosions	Yes	No	No	No	No
2022-08-09	22-9368		01L-08L-10L-02R	Slider	Alive			11:01:00	2022	Female	Adult	1071	Hoop Net	Summer	Cook		Site A	Initial	41.6471	87.526			Released	No	No	Water	Swimming	200	150	83	186	92		3.763		Yes	Yes		BAR		Moist	Pink	WNL	Flaking	Yes	No	No	No	No
2022-08-09	22-9369	necropsy	03L-09R	Slider	Alive	zoopath: 22-2674		11:26:00	2022	Male	Adult	173	Hoop Net	Summer	Cook		Site A		41.6438	87.5274			Euthanized	No	No	Water	Swimming	106	88	41	98	50		4.564		Yes	Yes		BAR		Moist	Pink	Erosions Discoloration	WNL	Yes	No	No	No	No
2022-08-09	22-9370		01L	Slider	Alive			11:56:00	2022	Female	Adult	461	Hoop Net	Summer	Cook		Site A		41.6436	87.5283			Released	No	No	Water	Swimming	160	124	60	152	79		5.028		Yes	Yes		BAR		Moist	Pink	WNL	WNL	Yes	No	No	No	No
2022-08-09	22-9371		01L-08L-09L-10L-02R	Slider	Alive		01L-08L-09L-10L-02R	12:20:00	2022	Male	Adult	596	Hoop Net	Summer	Cook		Site A	Initial	41.6453	87.5302			Released	No	No	Water	Swimming	175	130	60	162	81		4.916		Yes	Yes		QAR		Moist	Pink	WNL	Other	No	No	No	No	No
2022-08-09	22-9372		02L-10L	Slider	Alive			12:43:00	2022	Male	Adult	932	Hoop Net	Summer	Cook		Site A		41.6453	87.5302			Released	No	No	Water	Swimming	198	148	75	180	91		4.265		Yes	Yes		BAR		Moist	Pink	Other	Other	Yes	No	No	No	No
2022-08-09	22-9373	necropsy	01L-08L-11L-02R	Slider	Alive	zoopath: 22-2676		13:41:00	2022	Unknown	Juvenile	66	Hoop Net	Summer	Cook		Site A	Initial	41.6482	87.5327			Euthanized	No	No	Water	Swimming							1.949		Yes	Yes		QAR		Moist	Light pink	Other Flaking	Flaking Pitting	No	No	No	No	No
2022-08-10	22-9374		01L-08L-12L-02R	Slider	Alive			09:26:00	2022	Female	Juvenile	139	Hoop Net	Summer	Cook		Site A	Initial	41.6445	87.5272			Released	No	No	Water	Swimming							1.86		Yes	Yes		QAR		Moist	Pink	Flaking	Flaking	No	No	No	No	No
2022-09-14	22-9375	ZPP: # 22-2679	NA	Slider	Alive	zoopath: 22-2679			2022	Male	Adult	760		Fall	Cook		Site B						Euthanized	No	No			161	122	64						Yes	No		NA		NA	NA	Other	Other	NA	NA	NA	NA	NA
2022-09-27	22-9376		01L-08L-02R-09R	Slider	Alive			09:22:00	2022	Female	Juvenile	91	Hoop Net	Fall	Cook		Site B	Initial	41.6418	-87.5546			Released	No	No	Water	Swimming	79	71	33	76	39		4.075		Yes	Yes		QAR		NA	NA	Flaking	WNL	No	No	No	No	No
2022-09-28	22-9377		01L-08L-02R-10R	Slider	Alive			10:17:00	2022	Male	Adult	418	Hoop Net	Fall	Cook		Site A	Initial	41.6478	87.5278			Released	No	No	Water	Swimming	140	115	56	127	70		4.155		Yes	Yes		BAR		Moist	Pink	Flaking	Erosions	No	No	No	No	No
2022-09-29	22-9378		03L-10L-12R	Slider	Alive	zoopath: 22-2687		10:14:00	2022	Male	Adult	1326	Hoop Net	Fall	Cook		Site A	No	41.6433	87.5282			Euthanized	No	No	Water	Swimming	220	157	78	222	104		3.692		Yes	Yes		BAR		Moist	Pink	Flaking	Flaking Erosions	Yes	No	No	No	No
2022-09-30	22-9380		01L-08L	Slider	Alive				2022	Male	Adult	192	Hoop Net	Fall	Cook		Site A	Yes	41.6476	-87.5539			Released	No	No	Water	Swimming	107	88	43	101	54		4.342		Yes	Yes		QAR		Moist	Pale	Erosions Pitting	Discoloration Erosions	No	No	No	No	No
2022-09-30	22-9381		01L-09L-11L-02R	Slider	Alive	zoopath: 22-2690			2022	Female	Juvenile	96	Hoop Net	Fall	Cook		Site A	No	41.6476	-87.5539			Released	No	No	Water	Swimming	81	73	36	75	44		4.117		Yes	Yes		QAR		Moist	Light pink	Flaking	WNL	No	No	No	No	No
2022-09-30	22-9382		01L-08L-02R-11R	Slider	Alive				2022	Female	Adult	1830	Hoop Net	Fall	Cook		Site A	No	41.6476	-87.5539				No	No			238	178	91	218	114		2.847		Yes	Yes		QAR		Dry	Pink	WNL	Pitting	No	No	No	No	No
2022-09-30	22-9383		01L-08L-02R-12R	Slider	Alive	zoopath: 22-2689			2022	Female	Adult	288	Hoop Net	Fall	Cook		Site A	No	41.6476	-87.5539			Euthanized	No	No	Water	Swimming	121	102	47	110	64		4.14		Yes	Yes		QAR		Dry	Pink	Other Discoloration	Other	No	No	No	No	No
2022-09-30	22-9384		01L-09L-10L-02R	Slider	Alive				2022	Female	Adult	1335	Hoop Net	Fall	Cook		Site B	No	41.6415	-87.5539			Released	No	No	Water	Swimming	204	162	85	187	102		3.017		Yes	Yes		BAR		Moist	Pink	Other Pitting	Pitting	No	No	No	No	No
2022-10-04	22-9385		01L-08L-10L-02R	Slider	Alive				2022	Female	Adult	1087	Hoop Net	Fall	Cook		Site A	No	41.6475	87.5269			Released	No	No			199	150	83	186	93		3.657		Yes	Yes		QAR		Dry	Pale	Pitting	Pitting Erosions	Yes	No	No	No	No
2022-10-04	22-9386		01L-03L	Slider	Alive	zoopath: 22-2688			2022	Female	Adult	1592	Hoop Net	Fall	Cook		Site A	Yes	41.6475	87.5269			Euthanized	No	No	Water	Swimming	215	166	95	199	103		2.674		Yes	Yes		QAR		Dry	Pink	Pitting Flaking	Pitting Flaking	Yes	No	No	No	No
2022-10-05	22-9387		01L-09L-02R-09R	Slider	Alive				2022	Unknown	Adult	194	Hoop Net	Fall	Cook		Site B	No					Released	No	No			107	90	42	100	54		4.313					QAR		Moist	Light pink	Flaking	Flaking Erosions	No	No	No	No	No
2022-10-06	22-9388		01L-03L-8L	Slider	Alive				2022	Male	Adult	239	Hoop Net	Fall	Cook		Site B	Yes	41.6415	-87.5539			Released	No	No	Water	Swimming	120	97	49	116	69		4.626		Yes	Yes		QAR		Moist	Pink	WNL	WNL	No	No	No	No	No
2022-10-06	22-9389		01L-02L-11R	Slider	Alive				2022	Male	Adult	701	Hoop Net	Fall	Cook		Site B	Yes	41.6442	-87.5519			Released	No	No	Water	Swimming	173	134	61	165	79		4.156		Yes	Yes		BAR		Moist	Pink	Erosions	Erosions	Yes	No	No	No	No
2022-10-06	22-9390		01L-09L-12L-02R	Slider	Alive	zoopath: 22-2692			2022	Male	Adult	1150	Hoop Net	Fall	Cook		Site B	No	41.6442	-87.5519			Euthanized	No	No	Water	Swimming	206	154	74	193	96		3.724		Yes	Yes		BAR		Moist	Pink	Pitting	Other	No	No	No	No	No
2022-10-06	22-9391		01L-09L-02R-08R	Slider	Alive				2022	Male	Adult	766	Hoop Net	Fall	Cook		Site B	No	41.6442	-87.5519				No	No			184	134	65	162	85		4.378		Yes	Yes		BAR		Moist	Pink	Erosions	Erosions Pitting	No	No	No	No	No
2022-10-06	22-9392		01L-09L-02R-10R	Slider	Alive				2022	Female	Adult	2051	Hoop Net	Fall	Cook		Site B	No	41.6442	-87.5519				No	No	Water	Swimming	238	175	94	230	117		2.277		Yes	Yes		QAR		Moist	Pink	Flaking Pitting	Flaking Pitting Erosions	No	No	No	No	No
2022-10-06	22-9393		01L-09L-02R-11R	Slider	Alive				2022	Female	Adult	2588	Hoop Net	Fall	Cook		Site B	No	41.6442	-87.5519				No	No	Water	Swimming	263	190	152	249	125		1.84		Yes	Yes		BAR		Moist	Pink	Flaking Erosions	Pitting	Yes	No	No	No	No
2022-10-06	22-9394		01L-09L-02R-12R	Slider	Alive				2022	Female	Adult	2215	Hoop Net	Fall	Cook		Site B	No	41.6442	-87.5519				No	No	Water	Swimming	251	182	97	237	117		2.313		Yes	Yes		QAR		Moist	Pink	Erosions Flaking	Pitting Erosions Other	No	No	No	No	No
2022-10-06	22-9395		01L-10L-11L-02R	Slider	Alive				2022	Male	Adult	825	Hoop Net	Fall	Cook		Site B	No	41.6442	-87.5519				No	No	Water	Swimming	185	148	66	170	86		4.128		Yes	Yes		BAR		Moist	Pink	Erosions Pitting	Erosions	No	No	No	No	No
2022-10-06	22-9396		01L-10L-12L-02R	Slider	Alive				2022	Male	Adult	617	Hoop Net	Fall	Cook		Site B	No	41.6442	-87.5519				No	No	Water	Swimming	163	140	60	148	79		4.106		Yes	Yes		QAR		Moist	Pink	Erosions Pitting	Erosions	No	No	No	No	No
2022-10-06	22-9397		01L-10L-02R-08R	Slider	Alive				2022	Male	Adult	768	Hoop Net	Fall	Cook		Site B	No	41.6442	-87.5519				No	No	Water	Swimming	177	139	65	164	85		4.013		Yes	Yes		QAR		Moist	Pink	Erosions	Erosions	No	No	No	No	No
2022-10-06	22-9398		01L-10L-02R-09R	Slider	Alive	zoopath: 22-2691			2022	Male	Adult	1140	Hoop Net	Fall	Cook		Site B	No	41.6442	-87.5519			Euthanized	No	No	Water	Swimming	204	154	76	189	96		3.674		Yes	Yes		BAR		Moist	Pink	Other Erosions	Erosions	No	No	No	No	No
2022-10-06	22-9399		01L-10L-02R-11R	Slider	Alive				2022	Male	Adult	508	Hoop Net	Fall	Cook		Site B	No	41.6442	-87.5519				No	No	Water	Swimming	154	121	58	145	76		4.3		Yes	Yes		QAR		Moist	Pink	Erosions	WNL	No	No	No	No	No
2022-10-06	22-9601		01L-10L-02R-12R	Slider	Alive				2022	Male	Adult	482	Hoop Net	Fall	Cook		Site B	No	41.6442	-87.5519				No	No	Water	Swimming	154	120	59	143	74		4.484		Yes	Yes		BAR		Moist	Pink	Flaking	Other	No	No	No	No	No
2022-10-06	22-9602		01L-10L-02R-10R	Slider	Alive				2022	Female	Adult	1375	Hoop Net	Fall	Cook		Site B		41.6442	-87.5519				No	No	Water	Swimming	217	161	80	201	105		3.397		Yes	Yes		BAR		Moist	Pink	Erosions	Pred. injury	No	No	No	No	No
2022-10-07	22-9603		01L-11L-12L-02R	Slider	Alive			08:30:00	2022	Male	Adult	404	Hoop Net	Fall	Cook		Site B	Initial	41.6442	-87.5519			Released	No	No	Water	Swimming	146	114	53	133	66		4.624		Yes	Yes		QAR		Moist	Pink	Pred. injury	WNL	No	Yes	No	No	No
2022-10-07	22-9604		01L-11L-02R-08R	Slider	Alive			09:04:00	2022	Unknown	Adult	195	Hoop Net	Fall	Cook		Site B	Initial	41.6442	-87.5519			Released	No	No	Water	Swimming	110	91	34	112	154		4.516		Yes	Yes		QAR		Moist	Light pink	Other	Other	No	No	No	No	No
2022-10-07	22-9605		01L-11L-02R-12R	Slider	Alive			09:39:00	2022	Female	Adult	2258	Hoop Net	Fall	Cook		Site B	Initial	41.6442	-87.5519			Released	No	No	Water	Swimming	256	184	100	230	116		2.379		Yes	Yes		BAR		Moist	Pink	Erosions	Pitting	Yes	No	No	No	No
2022-10-07	22-9606		01L-11L-02R-09R	Slider	Alive			10:02:00	2022	Male	Adult	1209	Hoop Net	Fall	Cook		Site B	Initial	41.6442	-87.5519			Released	No	No	Water	Swimming	212	157	55	188	112		3.767		Yes	Yes		QAR		Moist	Pink	Discoloration Other	Erosions	No	No	No	No	No
2022-10-07	22-9607		01L-11L-02R-10R	Slider	Alive			11:45:00	2022	Female	Adult	2608	Hoop Net	Fall	Cook		Site B	Initial	41.6415	-87.5539			Released	No	No	Water	Swimming	262	198	98	253	122		1.76		Yes	Yes		BAR		Moist	Pink	WNL	Pitting	No	No	No	No	No
2022-10-07	22-9608		01L-11L-02R-11R	Slider	Alive			12:05:00	2022	Unknown	Juvenile	69	Hoop Net	Fall	Cook		Site B	Initial	41.6415	-87.5539			Released	No	No	Water	Swimming	73	65	30	65	36		4.188					QAR		Moist	Pink	Erosions	WNL	No	No	No	No	No
2022-10-07	22-9609		03L	Slider	Alive				2022	Female	Adult	2509	Hoop Net	Fall	Cook		Site A	Yes	41.6476	-87.5539			Released	No	No	Water	Swimming	257	189	117	249	123		1.83		Yes	Yes		QAR		Moist	Light pink	Other	Other	Yes	Yes	No	No	No
2022-10-07	22-9610		01L-08L-02L-10R	Slider	Alive			12:41:00	2022	Male	Adult	415	Hoop Net	Fall	Cook		Site A	Yes	41.6476	-87.5268			Released	No	No	Water	Swimming	140	108	57	127	70		4.177		Yes	Yes		BAR		Moist	Pink	Flaking	WNL	No	No	No	No	No
2021-05-20	RES1		03L-11L	RES	Alive	zoopath: 21-2638			2021	Female	Adult	2020	Trap	Spring		Illinois	Site A	No					NA					242	80	43			2.49		COS			NA	NA	NA	NA	NA	NA	NA	No	NA	NA	NA	NA
2021-05-20	RES2		01R-02R	RES	Alive	zoopath: 21-2639			2021	Male	Adult	300	Trap	Spring		Illinois	Site A	No					NA					129	106	48			4.53		COS			NA	NA	NA	NA	NA	NA	NA	Yes	NA	NA	NA	NA
2021-05-20	RES3		01R-03R	RES	Alive	zoopath: 21-2640			2021	Male	Adult	240	Trap	Spring		Illinois	Site A	No					NA					120	100	46			4.61		COS			NA	NA	NA	NA	NA	NA	NA	No	NA	NA	NA	NA
2021-05-20	RES4		01R-08R	RES	Alive	zoopath: 21-2641			2021	Male	Adult	300	Trap	Spring		Illinois	Site A	No					NA					125	102	49			4.27		COS			NA	NA	NA	NA	NA	NA	NA	No	NA	NA	NA	NA
2021-05-20	RES5		01L-01R-09R	RES	Alive	zoopath: 21-2642			2021	Unknown	Juvenile	60	Trap	Spring		Illinois	Site A	No					NA					67	65	30			3.95		COS			NA	NA	NA	NA	NA	NA	NA	No	NA	NA	NA	NA
2021-05-20	RES6		02R-03R	RES	Alive	zoopath: 21-2643			2021	Male	Adult	360	Trap	Spring		Illinois	Site A	No					NA					137	110	50			4.45		COS			NA	NA	NA	NA	NA	NA	NA	No	NA	NA	NA	NA
2021-05-20	RES7		02R-08R-09R-11R-12R	RES	Alive	zoopath: 21-2644			2021	Male	Adult	860	Trap	Spring		Illinois	Site A	No					NA					192	141	68			4.31		COS			NA	NA	NA	NA	NA	NA	NA	No	NA	NA	NA	NA
[truncated: 93 more columns]

## Sheet: PathLocations
ZPP Case #	ZPP CaseID	WEL LabID	Notch ID	Location	Category	Organ	Diagnosis	Notes	PathDetect	PosPathogen1	PosPathogen2
19-2670				Site A	Infectious	Coelom	Nematodes
19-2671				Site A	Infectious	Intestines	Acanthocephala
19-2672				Site A	Idiopathic	Kidney	Glomerulopathy	Membranous
19-2673				Site A	Infectious	Stomach	Metazoan parasitism
19-2691				Site A	Infectious	Intestines	Acanthocephala	Neoechinorhynchus presumed
19-2692				Site A	Degenerative	Ovary	Follicular degeneration
19-2693				Site A	Infectious	Intestines	Metazoan parasitism
19-2694				Site A	Infectious	Intestines	Metazoan parasitism
19-2695				Site A	Degenerative	Arteries	Medial smooth muscle hyperplasia
19-2696				Site A	Infectious	Intestines	Acanthocephala	Neoechinorhynchus presumed
19-2697				Site A	Infectious	Intestines	Metazoan parasitism
19-2698				Site A	Infectious	Intestines	Nematodes
19-2699				Site A	Infectious	Intestines	Acanthocephala
19-2700				Site A	Degenerative	Arteries	Medial smooth muscle hyperplasia
20-2676				Site A	Degenerative	Arteries	Medial smooth muscle hyperplasia
21-2638	Slider 1			Site A	Infectious	Intestines	Acanthocephala
21-2639	Slider 2			Site A	Infectious	Intestines	Acanthocephala
21-2640	Slider 3			Site A	Degenerative	Arteries	Medial smooth muscle hyperplasia
21-2641	Slider 4			Site A	Infectious	Intestines	Acanthocephala
21-2642	Slider 5			Site A	Infectious	Intestines	Acanthocephala
21-2643	Slider 6			Site A	Infectious	Intestines	Acanthocephala
21-2644	Slider 7			Site A	Infectious	Intestines	Acanthocephala
21-2710	RES 01	21-9301	RES01	Site A	Congenital	Ovary	Absent		No
21-2711	RES 02	21-9302	RES02	Site A	Idiopathic	Thyroid	Goiter		No
21-2712	RES 03	21-9303	RES03	Site A	Degenerative	Arteries	Arteriosclerosis		No
21-2713	RES 04	21-9304	RES04	Site A	Infectious	Cecum	Metazoan parasitism		No
21-2714	RES 05	21-9305	RES05	Site A	Infectious	Intestines	Nematodes		No
21-2715	RES 06	21-9306	RES06	Site A	Degenerative	Ovary	Follicular degeneration		No
21-2716	RES 07	21-9307	RES07	Site A	Infectious	Intestines	Acanthocephala		No
21-2749	L1 R1 R9	21-9349	01L-09L-01R	Site A	Infectious	Intestines	Acanthocephala		No
21-2750	R3 R9	21-9368	03R-09R	Site A	Infectious	Integument	Leech		Yes	FV3qPCR
21-2751	L2 L9	21-9337	02L-09L	Site A	Infectious	Intestines	Nematodes		No
21-2752	L1 R1	21-9351	01L-01R	Site A	Infectious	Intestines	Acanthocephala		No
21-2753	L1 R12	21-9345	01L-12R	Site A	Infectious	Intestines	Metazoan parasitism		Yes	MycoplasmacPCR
21-2754	L1	21-9344	01L	Site A	Infectious	Intestines	Acanthocephala		No
21-2755	R2 R3 R11	21-9370	02R-03R-11R	Site A	Degenerative	Arteries	Medial smooth muscle hyperplasia	Mesenteric and splenic arteries	No
22-2648	1	22-9327	02L	Site A	Infectious	Intestines	Metazoan parasitism		No
22-2649	2	22-9311	03L-03R	Site A	Infectious	Pancreas	Metazoan parasitism		Yes	MycoplasmacPCR
22-2650	3	22-9317	01L-02L-10L	Site A	Infectious	Intestines	Acanthocephala		No
22-2651	4	22-9312	01R-09R-11R-12R	Site A	Infectious	Intestines	Nematodes		Yes	AdenoviruscPCR	TrHV1qPCR
22-2652	5	22-9322	01L-02L-10L-10R	Site A	Infectious	Kidney	Myxosporidiosis	Myxidium spp presumed	No
22-2653	6	22-9307	02L-11L	Site A	Infectious	Intestines	Acanthocephala		Yes	TrHV1qPCR
22-2654	7	22-9306	01L-09R	Site A	Infectious	Intestines	Metazoan parasitism		No
22-2670	PH slider 15	22-9364	03L-08L	Site A	Degenerative	Arteries	Medial smooth muscle hyperplasia		Yes	PanRanaqPCR
22-2671	PH slider 16	22-9355	01L-08L-02R-08R	Site A	Infectious	Intestines	Metazoan parasitism		Yes	AdenoviruscPCR
22-2672	PH slider 17	22-9359	02R	Site A	Degenerative	Ovary	Follicular degeneration		Yes	PanRanaqPCR
22-2673	PH slider 18	22-9345	01L-02R-12R	Site A			No abnormalities		No
22-2674	PH slider 19	22-9369	03L-09R	Site A	Infectious	Intestines	Nematodes		Yes	PanRanaqPCR
22-2675	PH slider 20	22-9347	01L-02R-11R	Site A	Infectious	Intestines	Nematodes		No
22-2676	PH slider 21	22-9373	01L-08L-11L-02R	Site A	Idiopathic	Spine	Kyphosis		Yes	AdenoviruscPCR
22-2687	RES1	22-9378	03L-10L-12R	Site A	Infectious	Intestines	Metazoan parasitism		No
22-2688	RES2	22-9386	01L-03L	Site A	Infectious	Intestines	Metazoan parasitism		No
22-2689	RES3	22-9383	O1L-08L-02R-12R	Site A	Infectious	Stomach	Metazoan parasitism		No
22-2690	RES4	22-9381	01L-09L-11L-02R	Site A	Infectious	Stomach	Nematodes		Yes	FV3qPCR
22-2691	RES5	22-9398	01L-10L-02R-09R	Site A	Idiopathic	Spine	Scoliosis		No
22-2692	RES6	22-9390	01L-09L-12L-02R	Site A	Infectious	Intestines	Nematodes		Yes	TrHV1qPCR
20-2675				Site B	Infectious	Intestines	Metazoan parasitism
20-2677				Site B	Degenerative	Arteries	Medial smooth muscle hyperplasia
20-2678				Site B	Infectious	Intestines	Metazoan parasitism
20-2679				Site B	Degenerative	Ovary	Follicular degeneration
20-2680				Site B	Degenerative	Arteries	Medial smooth muscle hyperplasia
20-2681				Site B	Infectious	Intestines	Acanthocephala
20-2682				Site B	Degenerative	Arteries	Medial smooth muscle hyperplasia
20-2683				Site B	Infectious	Liver	Nematodes
20-2684				Site B	Degenerative	Arteries	Medial smooth muscle hyperplasia
22-2679	BP RES 091422	22-9375	No notches	Site B	Idiopathic	Coelom	Edema		No
19-2675				Site E	Infectious	Intestines	Acanthocephala
19-2676				Site E	Infectious	Intestines	Nematodes
19-2677				Site E	Infectious	Intestines	Acanthocephala
19-2678				Site E	Degenerative	Ovary	Follicular degeneration
19-2679				Site E	Infectious	Intestines	Acanthocephala	Neoechinorhynchus presumed
19-2680				Site E	Infectious	Intestines	Nematodes
19-2681				Site E	Infectious	Intestines	Acanthocephala
19-2682				Site E	Infectious	Kidney	Myxosporidiosis
19-2683				Site E	Infectious	Intestines	Acanthocephala
19-2684				Site E	Infectious	Mesentery	Nematodes	Spirurids presumed
18-2687				Site G	Infectious	Intestines	Acanthocephala
18-2688				Site G	Infectious	Intestines	Acanthocephala
18-2689				Site G	Infectious	Intestines	Acanthocephala
18-2690				Site G	Infectious	Heart	Trematode	Spirorchidae presumed
18-2691				Site G	Infectious	Intestines	Trematode	Spirorchidae presumed
18-2682				Site F	Idiopathic	Kidney	Proteinosis
18-2683				Site F	Infectious	Intestines	Acanthocephala
18-2684				Site F	Infectious	Intestines	Acanthocephala
18-2685				Site F	Infectious	Intestines	Acanthocephala
18-2686				Site F	Infectious	Stomach	Nematodes
20-2721				Site F	Infectious	Intestines	Acanthocephala
20-2722				Site F	Infectious	Intestines	Metazoan parasitism
20-2723				Site F	Infectious	Stomach	Nematodes
20-2724				Site F	Degenerative	Arteries	Medial smooth muscle hyperplasia
20-2725				Site F	Infectious	Intestines	Acanthocephala
20-2726				Site H	Degenerative	Arteries	Medial smooth muscle hyperplasia
20-2727				Site H	Infectious	Intestines	Acanthocephala
20-2728				Site H	Degenerative	Arteries	Medial smooth muscle hyperplasia
20-2729				Site H	Degenerative	Arteries	Medial smooth muscle hyperplasia
20-2730				Site H	Infectious	Intestines	Acanthocephala

## Sheet: CT Results
ZPP Case #	ZPP CaseID	WEL LabID	Notch ID	Age	Sex	Dateofnecropsy	Location	CTPerformed	DivotPresence	CarExtDivots	CarIntDivots	PlasExtDivots	PlasIntDivots	CarFTDivots	PlasFTDivots	Epithelial inclusion cyst	NaresSymm	GravidStatus	FollicleNum	ShelledNum	MaxFollDiammm	MinFollDiammm	Notes	Category	Organ	Diagnosis	Notes	PathDetect	PosPathogen1	PosPathogen2
18-2682	FPDCC Wampum Lake			Adult	Male	2018-07-19	Site F	No	NA	NA	NA	NA	NA	NA	NA	NA	NA	NA	NA	NA	NA	NA		Idiopathic	Kidney	Proteinosis		NA
18-2683	FPDCC Wampum Lake			Adult	Male	2018-07-19	Site F	No	NA	NA	NA	NA	NA	NA	NA	NA	NA	NA	NA	NA	NA	NA		Infectious	Intestines	Acanthocephala		NA
18-2684	FPDCC Wampum Lake			Adult	Female	2018-07-19	Site F	No	NA	NA	NA	NA	NA	NA	NA	NA	NA	NA	NA	NA	NA	NA		Infectious	Intestines	Acanthocephala		NA
18-2685	FPDCC Wampum Lake			Adult	Male	2018-07-19	Site F	No	NA	NA	NA	NA	NA	NA	NA	NA	NA	NA	NA	NA	NA	NA		Infectious	Intestines	Acanthocephala		NA
18-2686	FPDCC Wampum Lake			Adult	Female	2018-07-19	Site F	No	NA	NA	NA	NA	NA	NA	NA	NA	NA	NA	NA	NA	NA	NA		Infectious	Stomach	Nematodes		NA
18-2687	FPDCC Tampier Lake			Adult	Male	2018-07-19	Site G	No	NA	NA	NA	NA	NA	NA	NA	NA	NA	NA	NA	NA	NA	NA		Infectious	Intestines	Acanthocephala		NA
18-2688	FPDCC Tampier Lake			Adult	Male	2018-07-19	Site G	No	NA	NA	NA	NA	NA	NA	NA	NA	NA	NA	NA	NA	NA	NA		Infectious	Intestines	Acanthocephala		NA
18-2689	FPDCC Tampier Lake			Adult	Female	2018-07-19	Site G	No	NA	NA	NA	NA	NA	NA	NA	NA	NA	NA	NA	NA	NA	NA		Infectious	Intestines	Acanthocephala		NA
18-2690	FPDCC Tampier Lake			Adult	Male	2018-07-19	Site G	No	NA	NA	NA	NA	NA	NA	NA	NA	NA	NA	NA	NA	NA	NA		Infectious	Heart	Trematode	Spirorchidae presumed	NA
18-2691	FPDCC Tampier Lake			Adult	Male	2018-07-19	Site G	No	NA	NA	NA	NA	NA	NA	NA	NA	NA	NA	NA	NA	NA	NA		Infectious	Intestines	Trematode	Spirorchidae presumed	NA
19-2670	FPDCC 61119			Juvenile	Male	2019-06-12	Site A	No	NA	NA	NA	NA	NA	NA	NA	NA	NA	NA	NA	NA	NA	NA		Infectious	Coelom	Nematodes		NA
19-2671	FPDCC 61119			Adult	Female	2019-06-12	Site A	No	NA	NA	NA	NA	NA	NA	NA	NA	NA	NA	NA	NA	NA	NA		Infectious	Intestines	Acanthocephala		NA
19-2672	FPDCC 61119			Adult	Female	2019-06-12	Site A	No	NA	NA	NA	NA	NA	NA	NA	NA	NA	NA	NA	NA	NA	NA		Idiopathic	Kidney	Glomerulopathy	Membranous	NA
19-2673	FPDCC 61119			Adult	Female	2019-06-12	Site A	No	NA	NA	NA	NA	NA	NA	NA	NA	NA	NA	NA	NA	NA	NA		Infectious	Stomach	Metazoan parasitism		NA
19-2675	FPDCC 180619			Adult	Female	2019-06-18	Site E	No	NA	NA	NA	NA	NA	NA	NA	NA	NA	NA	NA	NA	NA	NA		Infectious	Intestines	Acanthocephala		NA
19-2676	FPDCC 180619			Adult	Male	2019-06-19	Site E	No	NA	NA	NA	NA	NA	NA	NA	NA	NA	NA	NA	NA	NA	NA		Infectious	Intestines	Nematodes		NA
19-2677	FPDCC 180619			Adult	Male	2019-06-18	Site E	No	NA	NA	NA	NA	NA	NA	NA	NA	NA	NA	NA	NA	NA	NA		Infectious	Intestines	Acanthocephala		NA
19-2678	FPDCC 180619			Adult	Female	2019-06-19	Site E	No	NA	NA	NA	NA	NA	NA	NA	NA	NA	NA	NA	NA	NA	NA		Degenerative	Ovary	Follicular degeneration		NA
19-2679	FPDCC 180619			Adult	Female	2019-06-19	Site E	No	NA	NA	NA	NA	NA	NA	NA	NA	NA	NA	NA	NA	NA	NA		Infectious	Intestines	Acanthocephala	Neoechinorhynchus presumed	NA
19-2680	FPDCC 180619			Juvenile	Male	2019-06-19	Site E	No	NA	NA	NA	NA	NA	NA	NA	NA	NA	NA	NA	NA	NA	NA		Infectious	Intestines	Nematodes		NA
19-2681	FPDCC 180619			Adult	Male	2019-06-19	Site E	No	NA	NA	NA	NA	NA	NA	NA	NA	NA	NA	NA	NA	NA	NA		Infectious	Intestines	Acanthocephala		NA
19-2682	FPDCC 180619			Juvenile	Male	2019-06-19	Site E	No	NA	NA	NA	NA	NA	NA	NA	NA	NA	NA	NA	NA	NA	NA		Infectious	Kidney	Myxosporidiosis		NA
19-2683	FPDCC 180619			Juvenile	Male	2019-06-19	Site E	No	NA	NA	NA	NA	NA	NA	NA	NA	NA	NA	NA	NA	NA	NA		Infectious	Intestines	Acanthocephala		NA
19-2684	FPDCC 180619			Juvenile	Male	2019-06-19	Site E	No	NA	NA	NA	NA	NA	NA	NA	NA	NA	NA	NA	NA	NA	NA		Infectious	Mesentery	Nematodes	Spirurids presumed	NA
19-2691	FPDCC #304			Adult	Female	2019-07-30	Site A	No	NA	NA	NA	NA	NA	NA	NA	NA	NA	NA	NA	NA	NA	NA		Infectious	Intestines	Acanthocephala	Neoechinorhynchus presumed	NA
19-2692	FPDCC 303			Adult	Female	2019-07-30	Site A	No	NA	NA	NA	NA	NA	NA	NA	NA	NA	NA	NA	NA	NA	NA		Degenerative	Ovary	Follicular degeneration		NA
19-2693	FPDCC 305			Adult	Male	2019-07-30	Site A	No	NA	NA	NA	NA	NA	NA	NA	NA	NA	NA	NA	NA	NA	NA		Infectious	Intestines	Metazoan parasitism		NA
19-2694	FPDCC 301			Adult	Male	2019-07-30	Site A	No	NA	NA	NA	NA	NA	NA	NA	NA	NA	NA	NA	NA	NA	NA		Infectious	Intestines	Metazoan parasitism		NA
19-2695	FPDCC 307			Adult	Female	2019-07-30	Site A	No	NA	NA	NA	NA	NA	NA	NA	NA	NA	NA	NA	NA	NA	NA		Degenerative	Arteries	Medial smooth muscle hyperplasia		NA
19-2696	FPDCC #306			Adult	Female	2019-07-30	Site A	No	NA	NA	NA	NA	NA	NA	NA	NA	NA	NA	NA	NA	NA	NA		Infectious	Intestines	Acanthocephala	Neoechinorhynchus presumed	NA
19-2697	FPDCC 302			Adult	Female	2019-07-30	Site A	No	NA	NA	NA	NA	NA	NA	NA	NA	NA	NA	NA	NA	NA	NA		Infectious	Intestines	Metazoan parasitism		NA
19-2698	FPDCC 310			Juvenile	Female	2019-07-30	Site A	No	NA	NA	NA	NA	NA	NA	NA	NA	NA	NA	NA	NA	NA	NA		Infectious	Intestines	Nematodes		NA
19-2699	FPDCC 309			Adult	Male	2019-07-30	Site A	No	NA	NA	NA	NA	NA	NA	NA	NA	NA	NA	NA	NA	NA	NA		Infectious	Intestines	Acanthocephala		NA
19-2700	FPDCC 308			Adult	Male	2019-07-30	Site A	No	NA	NA	NA	NA	NA	NA	NA	NA	NA	NA	NA	NA	NA	NA		Degenerative	Arteries	Medial smooth muscle hyperplasia		NA
20-2675	RES 1			Juvenile	Male	2020-06-23	Site B	No	NA	NA	NA	NA	NA	NA	NA	NA	NA	NA	NA	NA	NA	NA		Infectious	Intestines	Metazoan parasitism		NA
20-2676	RES 2			Juvenile	Unknown	2020-06-23	Site B	No	NA	NA	NA	NA	NA	NA	NA	NA	NA	NA	NA	NA	NA	NA		Degenerative	Arteries	Medial smooth muscle hyperplasia		NA
20-2677	RES 3			Juvenile	Male	2020-06-23	Site B	No	NA	NA	NA	NA	NA	NA	NA	NA	NA	NA	NA	NA	NA	NA		Degenerative	Arteries	Medial smooth muscle hyperplasia		NA
20-2678	RES 4			Adult	Female	2020-06-23	Site B	No	NA	NA	NA	NA	NA	NA	NA	NA	NA	NA	NA	NA	NA	NA		Infectious	Intestines	Metazoan parasitism		NA
20-2679	RES 5			Adult	Female	2020-06-23	Site B	No	NA	NA	NA	NA	NA	NA	NA	NA	NA	NA	NA	NA	NA	NA		Degenerative	Ovary	Follicular degeneration		NA
20-2680	RES 6			Adult	Female	2020-06-23	Site B	No	NA	NA	NA	NA	NA	NA	NA	NA	NA	NA	NA	NA	NA	NA		Degenerative	Arteries	Medial smooth muscle hyperplasia		NA
20-2681	RES 7			Adult	Male	2020-06-23	Site B	No	NA	NA	NA	NA	NA	NA	NA	NA	NA	NA	NA	NA	NA	NA		Infectious	Intestines	Acanthocephala		NA
20-2682	RES 8			Adult	Male	2020-06-23	Site B	No	NA	NA	NA	NA	NA	NA	NA	NA	NA	NA	NA	NA	NA	NA		Degenerative	Arteries	Medial smooth muscle hyperplasia		NA
20-2683	RES 9			Adult	Female	2020-06-23	Site B	No	NA	NA	NA	NA	NA	NA	NA	NA	NA	NA	NA	NA	NA	NA		Infectious	Liver	Nematodes		NA
20-2684	RES 10			Adult	Male	2020-06-23	Site B	No	NA	NA	NA	NA	NA	NA	NA	NA	NA	NA	NA	NA	NA	NA		Degenerative	Arteries	Medial smooth muscle hyperplasia		NA
20-2721	1W			Adult	Male	2020-09-08	Site F	No	NA	NA	NA	NA	NA	NA	NA	NA	NA	NA	NA	NA	NA	NA		Infectious	Intestines	Acanthocephala		NA
20-2722	2W			Adult	Female	2020-09-08	Site F	No	NA	NA	NA	NA	NA	NA	NA	NA	NA	NA	NA	NA	NA	NA		Infectious	Intestines	Metazoan parasitism		NA
20-2723	3W			Adult	Male	2020-09-08	Site F	No	NA	NA	NA	NA	NA	NA	NA	NA	NA	NA	NA	NA	NA	NA		Infectious	Stomach	Nematodes		NA
20-2724	4W			Adult	Female	2020-09-08	Site F	No	NA	NA	NA	NA	NA	NA	NA	NA	NA	NA	NA	NA	NA	NA		Degenerative	Arteries	Medial smooth muscle hyperplasia		NA
20-2725	5W			Adult	Female	2020-09-08	Site F	No	NA	NA	NA	NA	NA	NA	NA	NA	NA	NA	NA	NA	NA	NA		Infectious	Intestines	Acanthocephala		NA
20-2726	6S			Adult	Male	2020-09-08	Site H	No	NA	NA	NA	NA	NA	NA	NA	NA	NA	NA	NA	NA	NA	NA		Degenerative	Arteries	Medial smooth muscle hyperplasia		NA
20-2727	7S			Adult	Male	2020-09-08	Site H	No	NA	NA	NA	NA	NA	NA	NA	NA	NA	NA	NA	NA	NA	NA		Infectious	Intestines	Acanthocephala		NA
20-2728	8S			Adult	Female	2020-09-08	Site H	No	NA	NA	NA	NA	NA	NA	NA	NA	NA	NA	NA	NA	NA	NA		Degenerative	Arteries	Medial smooth muscle hyperplasia		NA
20-2729	9S			Adult	Female	2020-09-08	Site H	No	NA	NA	NA	NA	NA	NA	NA	NA	NA	NA	NA	NA	NA	NA		Degenerative	Arteries	Medial smooth muscle hyperplasia		NA
20-2730	10S			Adult	Male	2020-09-08	Site H	No	NA	NA	NA	NA	NA	NA	NA	NA	NA	NA	NA	NA	NA	NA		Infectious	Intestines	Acanthocephala		NA
21-2638	Slider 1			Adult	Female	2021-05-19	Site A	Yes	No	0	0	0	0	0	0		Yes	No	0	0				Infectious	Intestines	Acanthocephala		NA
21-2639	Slider 2			Adult	Male	2021-05-19	Site A	Yes	No	0	0	0	0	0	0		Yes	NA	NA	NA	NA	NA		Infectious	Intestines	Acanthocephala		NA
21-2640	Slider 3			Adult	Male	2021-05-19	Site A	Yes	No	0	0	0	0	0	0		Yes	NA	NA	NA	NA	NA		Degenerative	Arteries	Medial smooth muscle hyperplasia		NA
21-2641	Slider 4			Adult	Male	2021-05-19	Site A	Yes	No	0	0	0	0	0	0		Yes	NA	NA	NA	NA	NA		Infectious	Intestines	Acanthocephala		NA
21-2642	Slider 5			Juvenile	Unknown	2021-05-19	Site A	Yes	No	0	0	0	0	0	0		Yes	No	0	0				Infectious	Intestines	Acanthocephala		NA
21-2643	Slider 6			Adult	Male	2021-05-19	Site A	Yes	Yes	2	0	3	1	0	0		Yes	NA	NA	NA	NA	NA		Infectious	Intestines	Acanthocephala		NA
21-2644	Slider 7			Adult	Male	2021-05-19	Site A	Yes	Yes	3	0	2	2	0	0		Yes	NA	NA	NA	NA	NA		Infectious	Intestines	Acanthocephala		NA
21-2710	RES 01	21-9301	RES01	Adult	Female	2021-08-18	Site A	Yes	No	0	0	0	0	0	0		Yes	Yes	8	0				Congenital	Ovary	Absent		No
21-2711	RES 02	21-9302	RES02	Adult	Female	2021-08-18	Site A	Yes	Yes	0	0	1	0	0	0		Yes	No	0	0				Idiopathic	Thyroid	Goiter		No
21-2712	RES 03	21-9303	RES03	Adult	Female	2021-08-18	Site A	Yes	Yes	9	0	31	0	0	0		Yes	Yes	8	0			+26 small follicles, numerous plastron small defects	Degenerative	Arteries	Arteriosclerosis		No
21-2713	RES 04	21-9304	RES04	Adult	Female	2021-08-18	Site A	Yes	No	0	0	0	0	0	0		Yes	No	0	0				Infectious	Cecum	Metazoan parasitism		No
21-2714	RES 05	21-9305	RES05	Juvenile	Female	2021-08-18	Site A	Yes	No	0	0	0	0	0	0		Yes	No	0	0			Not sure if asymmetrical nares or if too small for slices	Infectious	Intestines	Nematodes		No
21-2715	RES 06	21-9306	RES06	Adult	Female	2021-08-18	Site A	Yes	Yes	0	0	0	2	0	0		Yes	Yes	6	6				Degenerative	Ovary	Follicular degeneration		No
21-2716	RES 07	21-9307	RES07	Juvenile	Female	2021-08-18	Site A	Yes	Yes	0	0	4	0	0	0		Yes	No	0	0				Infectious	Intestines	Acanthocephala		No
21-2749	L1 R1 R9	21-9349	01L-09L-01R	Adult	Female	2021-10-20	Site A	Yes	Yes	1	0	1	0	0	0		NA	Yes	67	0			Missing head, 2 large metal pieces in GI tract that are likely fish hooks	Infectious	Intestines	Acanthocephala		No
21-2750	R3 R9	21-9368	03R-09R	Adult	Female	2021-10-20	Site C	Yes	No	0	0	0	0	0	0		Yes	Yes	27	0			Head re-inserted sideways	Infectious	Integument	Leech		Yes	FV3qPCR
21-2751	L2 L9	21-9337	02L-09L	Adult	Male	2021-10-20	Site A	Yes	No	0	0	0	0	0	0		Yes	NA	NA	NA	NA	NA		Infectious	Intestines	Nematodes		No
21-2752	L1 R1	21-9351	01L-01R	Adult	Male	2021-10-20	Site A	Yes	No	0	0	0	0	0	0		NA	NA	NA	NA	NA	NA	Missing head, three plaqu-like proliferations on 3D VR on plastron (1-2 cm in length)	Infectious	Intestines	Acanthocephala		No
21-2753	L1 R12	21-9345	01L-12R	Adult	Female	2021-10-20	Site A	Yes	Yes	2	0	2	0	0	0		NA	Yes	38	0			Missing head	Infectious	Intestines	Metazoan parasitism		Yes	MycoplasmacPCR
21-2754	L1	21-9344	01L	Adult	Female	2021-10-20	Site A	Yes	No	0	0	0	0	0	0		NA	Yes	33	0	15	4	Missing head	Infectious	Intestines	Acanthocephala		No
21-2755	R2 R3 R11	21-9370	02R-03R-11R	Adult	Male	2021-10-20	Site C	Yes	Yes	0	0	3	5	0	0		NA	Yes	39	1	16.5	3.8	Missing head, should be female	Degenerative	Arteries	Medial smooth muscle hyperplasia	Mesenteric and splenic arteries	No
22-2648	1	22-9327	02L	Adult	Female	2022-05-25	Site D	Yes	Yes	2	0	1	0	0	0		Yes	Yes	35	0	18.1	6.05		Infectious	Intestines	Metazoan parasitism		No
22-2649	2	22-9311	03L-03R	Adult	Female	2022-05-25	Site A	Yes	Yes	0	4	1	0	0	0		Yes	No	0	0	NA	NA		Infectious	Pancreas	Metazoan parasitism		Yes	MycoplasmacPCR
22-2650	3	22-9317	01L-02L-10L	Adult	Male	2022-05-25	Site B	Yes	Yes	1	2	5	0	0	0	1	Yes	NA	NA	NA	NA	NA	Two large plaque like erosions inside carapace (2 cm and 5 mm in diameter), 1 large lump-like projection (epithelial inclusion cyst) 1.09 cm under right 1 costal scute inside carapace that contains a deep tract from the divot seen on the external carapace directly above it	Infectious	Intestines	Acanthocephala		No
22-2651	4	22-9312	01R-09R-11R-12R	Adult	Female	2022-05-25	Site B	Yes	Yes	3	2	1	4	0	0	0	Yes	No	0	0	0	0		Infectious	Intestines	Nematodes		Yes	AdenoviruscPCR	TrHV1qPCR
22-2652	5	22-9322	01L-02L-10L-10R	Adult	Female	2022-05-25	Site B	Yes	Yes	1	0	0	0	0	0	1	Yes	No	0	0	0	0	Deep pit over 1st left costal scute extending into subcarapcial bony lump (1.18 cm diameter)	Infectious	Kidney	Myxosporidiosis	Myxidium spp presumed	No
22-2653	6	22-9307	02L-11L	Adult	Male	2022-05-25	Site A	Yes	Yes	4	1	25	3	0	0	0	Yes	NA	NA	NA	NA	NA		Infectious	Intestines	Acanthocephala		Yes	TrHV1qPCR
22-2654	7	22-9306	01L-09R	Adult	Female	2022-05-25	Site A	Yes	Yes	23	0	44	4	0	0	0	Yes	Yes	70	0	20	5.81		Infectious	Intestines	Metazoan parasitism		No
22-2670	PH slider 15	22-9364	03L-08L	Adult	Female	2022-08-24	Site A	Yes	Yes	0	0	3	2	0	0		Yes	Yes	43	0	11.6	4	One large irregular divot in plastron (31.5 mm)	Degenerative	Arteries	Medial smooth muscle hyperplasia		Yes	PanRanaqPCR
22-2671	PH slider 16	22-9355	01L-08L-02R-08R	Adult	Female	2022-08-24	Site B	Yes	Yes	5	0	0	0	0	0	0	Yes	Yes	34	0	15.3	5.15	Plaque-like proliferation on "abdominal scute" (right) measuring 1.47 cm, 3 more on carapace ranging from 9.36 to 16.8 mm on vertebral and marginal scutes	Infectious	Intestines	Metazoan parasitism		Yes	AdenoviruscPCR
22-2672	PH slider 17	22-9359	02R	Adult	Female	2022-08-24	Site A	Yes	Yes	0	0	12	0	0	0	0	Yes	Yes	3	0	4.93	3.92		Degenerative	Ovary	Follicular degeneration		Yes	PanRanaqPCR
22-2673	PH slider 18	22-9345	01L-02R-12R	Adult	Female	2022-08-24	Site A	Yes	No	0	0	0	0	0	0	0	Yes	No	0	0	NA	NA				No abnormalities		No
22-2674	PH slider 19	22-9369	03L-09R	Adult	Male	2022-08-24	Site A	Yes	Yes	1	0	0	0	0	0	0	Yes	NA	NA	NA	NA	NA	Two small plaque-like proliferations on inside of plastron (1.63 and 2.34 mm in length)	Infectious	Intestines	Nematodes		Yes	PanRanaqPCR
22-2675	PH slider 20	22-9347	01L-02R-11R	Adult	Female	2022-08-24	Site A	Yes	No	0	0	0	0	0	0	0	Yes	No	0	0	NA	NA		Infectious	Intestines	Nematodes		No
22-2676	PH slider 21	22-9373	01L-08L-11L-02R	Juvenile	Unknown	2022-08-24	Site A	Yes	No	0	0	0	0	0	0	0	Yes	No	0	0	NA	NA	Severe spinal kyphosis	Idiopathic	Spine	Kyphosis		Yes	AdenoviruscPCR
22-2679	BP RES 091422	22-9375	No notches	Adult	Male	2022-09-15	Site B	Yes	Yes	0	0	1	0	0	1	0	Yes	NA	NA	NA	NA	NA		Idiopathic	Coelom	Edema		No
22-2687	RES1	22-9378	03L-10L-12R	Adult	Male	2022-10-11	Site A	Yes	Yes	4	0	18	1	0	0	0	Yes	NA	NA	NA	NA	NA		Infectious	Intestines	Metazoan parasitism		No
22-2688	RES2	22-9386	01L-03L	Adult	Female	2022-10-11	Site A	Yes	Yes	1	1	17	0	0	0	0	Yes	Yes	42	0	12.9	6.45	Plaque like proliferation on carapace near vertebral scute 6.62 mm long	Infectious	Intestines	Metazoan parasitism		No
22-2689	RES3	22-9383	O1L-08L-02R-12R	Adult	Female	2022-10-11	Site A	Yes	Yes	0	1	0	0	0	0	0	Yes	No	0	0	NA	NA		Infectious	Stomach	Metazoan parasitism		No
22-2690	RES4	22-9381	01L-09L-11L-02R	Juvenile	Female	2022-10-11	Site A	Yes	No	0	0	0	0	0	0	0	Yes	No	0	0	NA	NA		Infectious	Stomach	Nematodes		Yes	FV3qPCR
22-2691	RES5	22-9398	01L-10L-02R-09R	Adult	Male	2022-10-11	Site B	Yes	Yes	3	0	2	3	0	0	0	Yes	NA	NA	NA	NA	NA	Spinal scoliosis	Idiopathic	Spine	Scoliosis		No
22-2692	RES6	22-9390	01L-09L-12L-02R	Adult	Male	2022-10-11	Site B	Yes	Yes	2	0	17	3	0	0	0	Yes	NA	NA	NA	NA	NA		Infectious	Intestines	Nematodes		Yes	TrHV1qPCR
		23-9331				2023-10-11		Yes	No	0	0	0	0	0	0	0	Yes	Yes	51	0	11.2	5.9
		23-9304				2023-10-11		Yes	No	0	0	0	3	0	0	0	Yes	Yes	48	0	16.9	6.9	Divots in left pectoral scute - internal, eggs internally have strange sedimentation
		23-9328				2023-10-11		Yes	Yes	3	0	9	0	0	0	0	Yes	Yes	44	0	15.6	5.7	Metal opacity coating the lumen of the large intestine. Divots on left abdominal/pectoral scute and right pectoral scute, external. Linear carapacial divots on caudal costal scutes
		23-9327				2023-10-11		Yes	Yes	0	0	1	1	0	0	0	Yes	Yes	18	0	12.2	4.3	Divot in left pectoral scute
		23-9299				2023-10-11		Yes	Yes	0	0	10	2	0	0	0	Yes	No	0	0	0	0	Big divot on external surface of right abdominal scute, plaque-like proliferation on left humeral scute
		23-9298				2023-10-11		Yes	Yes	0	0	0	0	0	0	0	Yes	No	0	0	0	0	Small plaque (3.4 mm) on left pectoral scute
		23-9301				2023-10-11		Yes	Yes	0	0	1	0	0	0	0	Yes	No	0	0	0	0	Large pit at intersection of left pectoral scute and left humeral/gular scute

## Sheet: PathDX RAW
ZPP Case #	ZPP CaseID	WEL LabID	Notch ID	Category	Organ	Diagnosis	Notes	PathDetect	PosPathogen1	PosPathogen2
18-2682				Idiopathic	Kidney	Proteinosis
18-2682				Infectious	Intestines	Trematode
18-2682				Inflammatory	Stomach	Gastritis
18-2682				Traumatic	Carapace	Abrasions
18-2683				Infectious	Intestines	Acanthocephala
18-2683				Infectious	Stomach	Nematodes
18-2683				Inflammatory	Stomach	Gastritis
18-2684				Infectious	Intestines	Acanthocephala
18-2684				Infectious	Intestines	Nematodes
18-2684				Infectious	Intestines	Trematode	Spirorchidae presumed
18-2684				Infectious	Mesentery	Trematode	Spirorchidae presumed
18-2684				Infectious	Spleen	Trematode	Spirorchidae presumed
18-2684				Inflammatory	Coelom	Coelomitis
18-2684				Inflammatory	Carapace	Healed defects
18-2685				Infectious	Intestines	Acanthocephala
18-2685				Infectious	Intestines	Nematodes
18-2685				Infectious	Arteries	Trematode	Spirorchidae presumed
18-2685				Inflammatory	Arteries	Endarteritis
18-2685				Inflammatory	Stomach	Gastritis
18-2686				Infectious	Stomach	Nematodes
18-2686				Inflammatory	Arteries	Endarteritis
18-2687				Infectious	Intestines	Acanthocephala
18-2687				Infectious	Mesentery	Nematodes
18-2687				Infectious	Adrenal gland	Trematode	Spirorchidae presumed
18-2687				Infectious	Brain	Trematode	Spirorchidae presumed
18-2687				Infectious	Intestines	Trematode	Spirorchidae presumed
18-2687				Infectious	Kidney	Trematode	Spirorchidae presumed
18-2687				Infectious	Lung	Trematode	Spirorchidae presumed
18-2687				Infectious	Spleen	Trematode	Spirorchidae presumed
18-2687				Infectious	Thyroid	Trematode	Spirorchidae presumed
18-2687				Infectious	Urinary bladder	Trematode	Spirorchidae presumed
18-2687				Inflammatory	Arteries	Endarteritis
18-2687				Inflammatory	Heart	Endocarditis	Vegetative
18-2687				Inflammatory	Liver	Hepatitis	Lymphoplasmacytic portal
18-2688				Infectious	Intestines	Acanthocephala
18-2688				Infectious	Heart	Trematode	Spirorchidae presumed
18-2688				Infectious	Kidney	Trematode	Spirorchidae presumed
18-2688				Infectious	Spleen	Trematode	Spirorchidae presumed
18-2688				Infectious	Stomach	Trematode	Spirorchidae presumed
18-2688				Inflammatory	Arteries	Endarteritis
18-2688				Inflammatory	Heart	Endocarditis
18-2689				Infectious	Intestines	Acanthocephala
18-2689				Infectious	Mesentery	Nematodes
18-2689				Infectious	Stomach	Nematodes
18-2689				Infectious	Kidney	Trematode	Spirorchidae presumed
18-2689				Infectious	Liver	Trematode	Spirorchidae presumed
18-2689				Infectious	Lung	Trematode	Spirorchidae presumed
18-2689				Infectious	Meninges	Trematode	Spirorchidae presumed
18-2689				Infectious	Spleen	Trematode	Spirorchidae presumed
18-2689				Infectious	Thyroid	Trematode	Spirorchidae presumed
18-2689				Inflammatory	Liver	Hepatitis
18-2689				Metabolic	Liver	Glycogen accumulation	Hepatocellular
18-2690				Infectious	Heart	Trematode	Spirorchidae presumed
18-2690				Inflammatory	Arteries	Endarteritis
18-2690				Inflammatory	Pancreas	Fibrosis
18-2691				Infectious	Intestines	Trematode	Spirorchidae presumed
18-2691				Infectious	Meninges	Trematode	Spirorchidae presumed
18-2691				Inflammatory	Arteries	Endarteritis
18-2691				Inflammatory	Stomach	Granulomas
18-2691				Inflammatory	Heart	Myocarditis
19-2670				Infectious	Coelom	Nematodes
19-2670				Infectious	Muscle	Nematodes
19-2670				Infectious	Intestines	Trematode	Spirorchidae presumed
19-2670				Infectious	Stomach	Trematode	Spirorchidae presumed
19-2671				Infectious	Intestines	Acanthocephala
19-2671				Inflammatory	Coelom	Coelomitis	Yolk coelomitis
19-2671				Inflammatory	Pancreas	Pancreatitis
19-2672				Idiopathic	Kidney	Glomerulopathy	Membranous
19-2672				Infectious	Intestines	Acanthocephala
19-2672				Infectious	Colon	Nematodes
19-2672				Infectious	Intestines	Nematodes
19-2672				Infectious	Stomach	Nematodes
19-2673				Infectious	Stomach	Metazoan parasitism
19-2673				Infectious	Coelom	Nematodes
19-2673				Infectious	Intestines	Nematodes
19-2673				Infectious	Intestines	Trematode	Spirorchidae presumed
19-2673				Infectious	Kidney	Trematode	Spirorchidae presumed
19-2673				Infectious	Lung	Trematode	Spirorchidae presumed
19-2673				Infectious	Spleen	Trematode	Spirorchidae presumed
19-2673				Inflammatory	Arteries	Endarteritis
19-2673				Inflammatory	Spleen	Fibrosis	Capsular
19-2675				Infectious	Intestines	Acanthocephala
19-2675				Infectious	Arteries	Trematode	Spirorchidae presumed
19-2675				Infectious	Heart	Trematode	Spirorchidae presumed
19-2675				Infectious	Lung	Trematode	Spirorchidae presumed
19-2675				Infectious	Muscle	Trematode	Spirorchidae presumed
19-2675				Infectious	Spleen	Trematode	Spirorchidae presumed
19-2675				Infectious	Thyroid	Trematode	Spirorchidae presumed
19-2675				Inflammatory	Arteries	Endarteritis
19-2675				Inflammatory	Heart	Endocarditis	Lymphoplasmacytic
19-2676				Infectious	Intestines	Nematodes
19-2676				Infectious	Stomach	Nematodes
19-2676				Inflammatory	Arteries	Endarteritis
19-2676				Inflammatory	Pancreas	Granulomas	With intralesional foreign material
19-2676				Inflammatory	Stomach	Ulceration
19-2677				Infectious	Intestines	Acanthocephala
19-2677				Infectious	Intestines	Nematodes
19-2677				Infectious	Stomach	Nematodes
19-2677				Infectious	Liver	Trematode	Spirorchidae presumed
19-2678				Degenerative	Ovary	Follicular degeneration
19-2678				Degenerative	Arteries	Medial smooth muscle hyperplasia
19-2678				Infectious	Intestines	Nematodes
19-2678				Infectious	Esophagus	Trematode	Spirorchidae presumed
19-2678				Infectious	Intestines	Trematode	Spirorchidae presumed
19-2678				Infectious	Kidney	Trematode	Spirorchidae presumed
19-2678				Infectious	Liver	Trematode	Spirorchidae presumed
19-2678				Infectious	Lung	Trematode	Spirorchidae presumed
19-2678				Infectious	Pancreas	Trematode	Spirorchidae presumed
19-2678				Infectious	Spleen	Trematode	Spirorchidae presumed
19-2678				Infectious	Stomach	Trematode	Spirorchidae presumed
19-2678				Infectious	Thyroid	Trematode	Spirorchidae presumed
19-2678				Inflammatory	Arteries	Endarteritis
19-2678				Inflammatory	Stomach	Granulomas
19-2678				Inflammatory	Liver	Hepatitis	Portal
19-2679				Infectious	Intestines	Acanthocephala	Neoechinorhynchus presumed
19-2679				Infectious	Intestines	Trematode	Spirorchidae presumed
19-2679				Infectious	Lung	Trematode	Spirorchidae presumed
19-2679				Inflammatory	Intestines	Granulomas
19-2679				Inflammatory	Pancreas	Pancreatitis
19-2680				Infectious	Intestines	Nematodes
19-2680				Infectious	Stomach	Nematodes
19-2680				Infectious	Esophagus	Trematode	Spirorchidae presumed
19-2680				Infectious	Heart	Trematode	Spirorchidae presumed
19-2680				Infectious	Intestines	Trematode	Spirorchidae presumed
19-2680				Infectious	Intestines	Trematode
19-2680				Infectious	Kidney	Trematode	Spirorchidae presumed
19-2680				Infectious	Liver	Trematode	Spirorchidae presumed
19-2680				Infectious	Lung	Trematode	Spirorchidae presumed
19-2680				Infectious	Spleen	Trematode	Spirorchidae presumed
19-2680				Infectious	Stomach	Trematode	Spirorchidae presumed
19-2680				Inflammatory	Arteries	Endarteritis
19-2680				Inflammatory	Mesentery	Granulomas
19-2680				Metabolic	Liver	Hepatocellular lipid deposition
19-2681				Infectious	Intestines	Acanthocephala
19-2681				Infectious	Pancreas	Metazoan parasitism
19-2681				Infectious	Intestines	Trematode	Spirorchidae presumed
19-2681				Infectious	Lung	Trematode	Spirorchidae presumed
19-2682				Infectious	Kidney	Myxosporidiosis
19-2682				Infectious	Intestines	Nematodes
19-2682				Infectious	Colon	Trematode	Spirorchidae presumed
19-2682				Infectious	Lung	Trematode	Spirorchidae presumed
19-2682				Infectious	Spleen	Trematode	Spirorchidae presumed
19-2682				Infectious	Stomach	Trematode	Spirorchidae presumed
19-2682				Inflammatory	Arteries	Endarteritis
19-2682				Inflammatory	Carapace	Erosion
19-2683				Infectious	Intestines	Acanthocephala
19-2683				Infectious	Stomach	Nematodes
19-2683				Infectious	Lung	Trematode	Spirorchidae presumed
19-2683				Inflammatory	Arteries	Endarteritis
19-2684				Infectious	Mesentery	Nematodes	Spirurids presumed
19-2684				Infectious	Stomach	Nematodes
19-2684				Infectious	Lung	Trematode	Spirorchidae presumed
19-2691				Infectious	Intestines	Acanthocephala	Neoechinorhynchus presumed
19-2691				Infectious	Mesentery	Nematodes
19-2691				Infectious	Stomach	Nematodes
19-2691				Inflammatory	Liver	Fibrosis	Peribiliary ductular
19-2691				Inflammatory	Pancreas	Pancreatitis
19-2692				Degenerative	Ovary	Follicular degeneration
19-2692				Degenerative	Arteries	Medial smooth muscle hyperplasia
19-2692				Infectious	Intestines	Nematodes	Aphasmid
19-2692				Infectious	Liver	Nematodes
19-2692				Infectious	Stomach	Nematodes
19-2692				Infectious	Heart	Trematode	Spirorchidae presumed
19-2692				Infectious	Lung	Trematode	Spirorchidae presumed
19-2692				Infectious	Spleen	Trematode	Spirorchidae presumed
19-2692				Inflammatory	Arteries	Endarteritis
19-2692				Inflammatory	Liver	Hepatitis	Portal
19-2693				Infectious	Intestines	Metazoan parasitism
19-2693				Inflammatory	Stomach	Granulomas
19-2694				Infectious	Intestines	Metazoan parasitism
19-2694				Infectious	Pancreas	Metazoan parasitism
19-2695				Degenerative	Arteries	Medial smooth muscle hyperplasia
19-2695				Infectious	Coelom	Nematodes
19-2695				Infectious	Colon	Nematodes
19-2695				Infectious	Intestines	Nematodes
19-2695				Inflammatory	Arteries	Endarteritis
19-2695				Inflammatory	Liver	Periductual fibrosis
19-2696				Infectious	Intestines	Acanthocephala	Neoechinorhynchus presumed
19-2696				Infectious	Kidney	Intratubular myxozoans
19-2696				Infectious	Stomach	Nematodes
19-2696				Inflammatory	Arteries	Endarteritis
19-2696				Inflammatory	Pancreas	Granulomas
19-2697				Infectious	Intestines	Metazoan parasitism
19-2697				Infectious	Mesentery	Nematodes	Camellanids presumed
19-2697				Infectious	Stomach	Nematodes
19-2697				Inflammatory	Pancreas	Granulomas
19-2697				Traumatic	Esophagus	Foreign body	Fish fin spine
19-2698				Infectious	Intestines	Nematodes
19-2698				Inflammatory	Arteries	Endarteritis
19-2698				Inflammatory	Stomach	Gastritis
19-2698				Inflammatory	Liver	Periductual fibrosis
19-2698				Traumatic	Carapace	Abrasions
19-2699				Infectious	Intestines	Acanthocephala
19-2699				Infectious	Pancreas	Nematodes
19-2699				Infectious	Heart	Trematode	Spirorchidae presumed
19-2699				Infectious	Kidney	Trematode	Spirorchidae presumed
19-2699				Infectious	Lung	Trematode	Spirorchidae presumed
19-2699				Inflammatory	Shell	Defect	Chronic partial thickness
19-2699				Inflammatory	Arteries	Endarteritis
19-2699				Inflammatory	Stomach	Gastritis	Mural necrotizing
19-2699				Inflammatory	Liver	Hepatitis	Portal
19-2699				Inflammatory	Liver	Periductual fibrosis
19-2700				Degenerative	Arteries	Medial smooth muscle hyperplasia
19-2700				Infectious	Colon	Nematodes
19-2700				Infectious	Intestines	Nematodes
19-2700				Infectious	Intestines	Trematode	Spirorchidae presumed
19-2700				Inflammatory	Arteries	Endarteritis
19-2700				Inflammatory	Pancreas	Pancreatitis
20-2675				Infectious	Intestines	Metazoan parasitism
20-2675				Infectious	Kidney	Myxosporidiosis	Myxidium scripta
20-2675				Infectious	Stomach	Nematodes
20-2675				Infectious	Lung	Trematode	Spirorchidae presumed
20-2675				Infectious	Spleen	Trematode	Spirorchidae presumed
20-2675				Infectious	Stomach	Trematode	Spirorchidae presumed
20-2676				Degenerative	Arteries	Medial smooth muscle hyperplasia
20-2676				Infectious	Kidney	Myxosporidiosis	Myxidium spp presumed
20-2676				Infectious	Intestines	Nematodes
20-2676				Infectious	Stomach	Nematodes
20-2676				Infectious	Heart	Trematode	Spirorchidae presumed
20-2676				Infectious	Kidney	Trematode	Spirorchidae presumed
20-2676				Infectious	Lung	Trematode	Spirorchidae presumed
20-2676				Infectious	Pancreas	Trematode	Spirorchidae presumed
20-2676				Infectious	Spleen	Trematode	Spirorchidae presumed
20-2676				Infectious	Stomach	Trematode	Spirorchidae presumed
20-2676				Infectious	Thyroid	Trematode	Spirorchidae presumed
20-2676				Inflammatory	Arteries	Endarteritis
20-2676				Inflammatory	Pancreas	Pancreatitis
20-2677				Degenerative	Arteries	Medial smooth muscle hyperplasia
20-2677				Infectious	Heart	Trematode	Spirorchidae presumed
20-2677				Infectious	Kidney	Trematode	Spirorchidae presumed
20-2677				Infectious	Lung	Trematode	Spirorchidae presumed
20-2677				Infectious	Pancreas	Trematode	Spirorchidae presumed
20-2677				Infectious	Spleen	Trematode	Spirorchidae presumed
20-2677				Infectious	Stomach	Trematode	Spirorchidae presumed
20-2677				Infectious	Thyroid	Trematode	Spirorchidae presumed
20-2677				Inflammatory	Arteries	Endarteritis
20-2677				Inflammatory	Stomach	Gastritis
20-2678				Infectious	Intestines	Metazoan parasitism
20-2678				Infectious	Colon	Nematodes
20-2678				Inflammatory	Coloem	Coelomitis	Yolk coelomitis
20-2678				Inflammatory	Stomach	Granulomas
20-2679				Degenerative	Ovary	Follicular degeneration
20-2679				Degenerative	Thyroid	Follicular degeneration
20-2679				Degenerative	Arteries	Medial smooth muscle hyperplasia
20-2679				Infectious	Cecum	Nematodes
20-2679				Infectious	Intestines	Nematodes
20-2679				Infectious	Heart	Trematode	Spirorchidae presumed
20-2679				Infectious	Kidney	Trematode	Spirorchidae presumed
20-2679				Infectious	Lung	Trematode	Spirorchidae presumed
20-2679				Infectious	Pancreas	Trematode	Spirorchidae presumed
20-2679				Infectious	Spleen	Trematode	Spirorchidae presumed
20-2679				Infectious	Stomach	Trematode	Spirorchidae presumed
20-2679				Infectious	Thyroid	Trematode	Spirorchidae presumed
20-2680				Degenerative	Arteries	Medial smooth muscle hyperplasia
20-2680				Infectious	Intestines	Nematodes
20-2680				Infectious	Liver	Trematode	Spirorchidae presumed
20-2680				Inflammatory	Coelom	Coelomitis	Granulomatous
20-2680				Inflammatory	Arteries	Endarteritis
20-2681				Infectious	Intestines	Acanthocephala
20-2681				Infectious	Liver	Acanthocephala
20-2681				Infectious	Pancreas	Nematodes
20-2682				Degenerative	Arteries	Medial smooth muscle hyperplasia
20-2682				Infectious	Kidney	Myxosporidiosis	Myxidium spp presumed
20-2682				Infectious	Intestines	Nematodes
20-2682				Infectious	Kidney	Trematode	Spirorchidae presumed
20-2682				Infectious	Spleen	Trematode	Spirorchidae presumed
20-2682				Inflammatory	Arteries	Endarteritis
20-2683				Infectious	Liver	Nematodes
20-2683				Infectious	Lung	Trematode	Spirorchidae presumed
20-2683				Infectious	Spleen	Trematode	Spirorchidae presumed
20-2683				Inflammatory	Urinary bladder	Hemorrhage
20-2683				Inflammatory	Kidney	Nephritis	Chronic interstitial
20-2684				Degenerative	Arteries	Medial smooth muscle hyperplasia
20-2684				Infectious	Kidney	Myxosporidiosis	Myxidium spp presumed
20-2684				Infectious	Intestines	Nematodes
20-2684				Infectious	Stomach	Nematodes	Spirurids presumed
20-2684				Infectious	Lung	Trematode	Spirorchidae presumed
20-2684				Inflammatory	Arteries	Endarteritis
20-2684				Neoplastic	Intestines	Lymphosarcoma
20-2721				Infectious	Intestines	Acanthocephala
20-2721				Infectious	Intestines	Nematodes
20-2721				Infectious	Stomach	Nematodes
20-2722				Infectious	Intestines	Metazoan parasitism
20-2722				Infectious	Stomach	Nematodes
20-2722				Inflammatory	Kidney	Granulomas
20-2722				Inflammatory	Liver	Granulomas
20-2722				Inflammatory	Liver	Hepatitis	Lymphocytic
20-2723				Infectious	Stomach	Nematodes
20-2724				Degenerative	Arteries	Medial smooth muscle hyperplasia
20-2724				Infectious	Intestines	Acanthocephala
20-2724				Infectious	Intestines	Nematodes
20-2724				Infectious	Stomach	Nematodes
20-2724				Inflammatory	Arteries	Endarteritis
20-2724				Inflammatory	Pancreas	Granulomas
20-2725				Infectious	Intestines	Acanthocephala
20-2725				Inflammatory	Stomach	Gastritis
20-2726				Degenerative	Arteries	Medial smooth muscle hyperplasia
20-2726				Infectious	Intestines	Nematodes
20-2726				Infectious	Stomach	Nematodes
20-2726				Inflammatory	Arteries	Endarteritis
20-2727				Infectious	Intestines	Acanthocephala
20-2727				Inflammatory	Stomach	Granulomas
20-2727				Inflammatory	Pancreas	Pancreatitis
20-2728				Degenerative	Arteries	Medial smooth muscle hyperplasia
20-2728				Infectious	Intestines	Acanthocephala
20-2728				Infectious	Kidney	Myxosporidiosis	Myxidium spp presumed
20-2728				Infectious	Intestines	Nematodes
20-2728				Infectious	Stomach	Nematodes
20-2728				Inflammatory	Arteries	Endarteritis
20-2729				Degenerative	Arteries	Medial smooth muscle hyperplasia
20-2729				Infectious	Liver	Acanthocephala
20-2729				Infectious	Intestines	Trematode	Spirorchidae presumed
20-2729				Inflammatory	Arteries	Endarteritis
20-2730				Infectious	Intestines	Acanthocephala
20-2730				Infectious	Stomach	Nematodes
21-2638	Slider 1			Infectious	Intestines	Acanthocephala
21-2638	Slider 1			Infectious	Stomach	Nematodes
21-2638	Slider 1			Inflammatory	Stomach	Gastritis
21-2639	Slider 2			Infectious	Intestines	Acanthocephala
21-2639	Slider 2			Infectious	Esophagus	Nematodes
21-2639	Slider 2			Infectious	Spleen	Trematode	Spirorchidae presumed
21-2639	Slider 2			Inflammatory	Pancreas	Pancreatitis
21-2640	Slider 3			Degenerative	Arteries	Medial smooth muscle hyperplasia
21-2640	Slider 3			Infectious	Intestines	Acanthocephala
21-2640	Slider 3			Infectious	Kidney	Myxosporidiosis	Myxidium spp presumed
21-2640	Slider 3			Infectious	Esophagus	Nematodes
21-2640	Slider 3			Infectious	Liver	Nematodes
21-2640	Slider 3			Infectious	Stomach	Nematodes
21-2640	Slider 3			Infectious	Kidney	Trematode	Spirorchidae presumed
21-2640	Slider 3			Infectious	Lung	Trematode	Spirorchidae presumed
21-2640	Slider 3			Infectious	Testes	Trematode	Spirorchidae presumed
21-2640	Slider 3			Inflammatory	Arteries	Endarteritis
21-2640	Slider 3			Inflammatory	Stomach	Gastritis
21-2641	Slider 4			Infectious	Intestines	Acanthocephala
21-2641	Slider 4			Infectious	Stomach	Nematodes	Spirurid
21-2642	Slider 5			Infectious	Intestines	Acanthocephala
21-2642	Slider 5			Infectious	Stomach	Nematodes
21-2642	Slider 5			Inflammatory	Arteries	Endarteritis
21-2643	Slider 6			Infectious	Intestines	Acanthocephala
21-2643	Slider 6			Inflammatory	Stomach	Granulomas	No nematodes seen
21-2643	Slider 6			Inflammatory	Carapace	Ulcerative dermatitis	and osteitis
21-2644	Slider 7			Infectious	Intestines	Acanthocephala
21-2644	Slider 7			Infectious	Integument	Leech
21-2644	Slider 7			Infectious	Esophagus	Trematode	Spirorchidae presumed
21-2644	Slider 7			Infectious	Intestines	Trematode	Spirorchidae presumed
21-2644	Slider 7			Inflammatory	Arteries	Endarteritis
21-2644	Slider 7			Inflammatory	Carapace	Ulcerative dermatitis
21-2710	RES 01	21-9301	RES01	Congenital	Ovary	Absent		No
21-2710	RES 01	21-9301	RES01	Degenerative	Arteries	Medial smooth muscle hyperplasia		No
21-2710	RES 01	21-9301	RES01	Infectious	Intestines	Acanthocephala		No
21-2710	RES 01	21-9301	RES01	Infectious	Intestines	Nematodes		No
21-2710	RES 01	21-9301	RES01	Infectious	Stomach	Nematodes		No
21-2710	RES 01	21-9301	RES01	Inflammatory	Arteries	Endarteritis		No
21-2710	RES 01	21-9301	RES01	Inflammatory	Ovary	Oophoritis		No
21-2711	RES 02	21-9302	RES02	Idiopathic	Thyroid	Goiter		No
21-2711	RES 02	21-9302	RES02	Infectious	Stomach	Nematodes		No
21-2711	RES 02	21-9302	RES02	Inflammatory	Arteries	Endarteritis		No
21-2711	RES 02	21-9302	RES02	Inflammatory	Kidney	Nephritis	Chronic lymphocytic	No
21-2712	RES 03	21-9303	RES03	Degenerative	Arteries	Arteriosclerosis		No
21-2712	RES 03	21-9303	RES03	Infectious	Intestines	Acanthocephala		No
21-2712	RES 03	21-9303	RES03	Infectious	Intestines	Nematodes		No
21-2712	RES 03	21-9303	RES03	Inflammatory	Heart	Endocarditis	Chronic lymphocytic	No
21-2712	RES 03	21-9303	RES03	Inflammatory	Plastron	Erosive osteitis		No
21-2712	RES 03	21-9303	RES03	Inflammatory	Lung	Granulomas		No
21-2712	RES 03	21-9303	RES03	Inflammatory	Heart	Myocarditis	Chronic lymphocytic	No
21-2713	RES 04	21-9304	RES04	Infectious	Cecum	Metazoan parasitism		No
21-2713	RES 04	21-9304	RES04	Infectious	Intestines	Metazoan parasitism		No
21-2713	RES 04	21-9304	RES04	Infectious	Stomach	Metazoan parasitism		No
21-2713	RES 04	21-9304	RES04	Inflammatory	Arteries	Endarteritis		No
21-2713	RES 04	21-9304	RES04	Inflammatory	Pancreas	Pancreatitis	May be associated with parasitism	No
21-2714	RES 05	21-9305	RES05	Infectious	Intestines	Nematodes		No
21-2714	RES 05	21-9305	RES05	Infectious	Stomach	Nematodes		No
21-2714	RES 05	21-9305	RES05	Inflammatory	Kidney	Nephritis	Chronic interstitial	No
21-2714	RES 05	21-9305	RES05	Inflammatory	Pancreas	Zymogen depletion		No
21-2715	RES 06	21-9306	RES06	Degenerative	Ovary	Follicular degeneration		No
21-2715	RES 06	21-9306	RES06	Infectious	Intestines	Nematodes		No
21-2715	RES 06	21-9306	RES06	Infectious	Stomach	Nematodes		No
21-2715	RES 06	21-9306	RES06	Inflammatory	Coelom	Coelomitis		No
21-2715	RES 06	21-9306	RES06	Inflammatory	Pancreas	Pancreatitis		No
21-2715	RES 06	21-9306	RES06	Inflammatory	Plastron	Ulcerative osteitis		No
21-2716	RES 07	21-9307	RES07	Infectious	Intestines	Acanthocephala		No
21-2716	RES 07	21-9307	RES07	Infectious	Stomach	Nematodes		No
21-2716	RES 07	21-9307	RES07	Inflammatory	Coelom	Granulomas		No
21-2716	RES 07	21-9307	RES07	Traumatic	Appendage	Amputation	Right hindlimb	No
21-2749	L1 R1 R9	21-9349	01L-09L-01R	Infectious	Intestines	Acanthocephala		No
21-2749	L1 R1 R9	21-9349	01L-09L-01R	Infectious	Stomach	Nematodes		No
21-2749	L1 R1 R9	21-9349	01L-09L-01R	Infectious	Lung	Trematode	Spirorchidae presumed	No
21-2749	L1 R1 R9	21-9349	01L-09L-01R	Infectious	Stomach	Trematode	Spirorchidae presumed	No
21-2749	L1 R1 R9	21-9349	01L-09L-01R	Inflammatory	Arteries	Endarteritis		No
21-2749	L1 R1 R9	21-9349	01L-09L-01R	Inflammatory	Plastron	Erosive osteitis		No
21-2749	L1 R1 R9	21-9349	01L-09L-01R	Traumatic	Esophagus	Foreign body	Fish hook	No
21-2750	R3 R9	21-9368	03R-09R	Infectious	Integument	Leech		Yes	FV3qPCR
21-2750	R3 R9	21-9368	03R-09R	Infectious	Pancreas	Metazoan parasitism		Yes	FV3qPCR
21-2750	R3 R9	21-9368	03R-09R	Infectious	Stomach	Nematodes		Yes	FV3qPCR
21-2750	R3 R9	21-9368	03R-09R	Inflammatory	Arteries	Endarteritis		Yes	FV3qPCR
21-2750	R3 R9	21-9368	03R-09R	Inflammatory	Ovary	Granulomas		Yes	FV3qPCR
21-2751	L2 L9	21-9337	02L-09L	Infectious	Intestines	Nematodes		No
21-2751	L2 L9	21-9337	02L-09L	Infectious	Stomach	Nematodes		No
21-2751	L2 L9	21-9337	02L-09L	Infectious	Spleen	Trematode	Spirorchidae presumed	No
21-2751	L2 L9	21-9337	02L-09L	Inflammatory	Arteries	Endarteritis		No
21-2751	L2 L9	21-9337	02L-09L	Inflammatory	Pancreas	Pancreatitis		No
21-2752	L1 R1	21-9351	01L-01R	Infectious	Intestines	Acanthocephala		No
21-2752	L1 R1	21-9351	01L-01R	Infectious	Intestines	Nematodes		No
21-2752	L1 R1	21-9351	01L-01R	Infectious	Stomach	Nematodes		No
21-2752	L1 R1	21-9351	01L-01R	Inflammatory	Pancreas	Pancreatitis		No
21-2752	L1 R1	21-9351	01L-01R	Traumatic	Appendage	Amputation	Right hind foot	No
21-2753	L1 R12	21-9345	01L-12R	Infectious	Intestines	Metazoan parasitism		Yes	MycoplasmacPCR
21-2753	L1 R12	21-9345	01L-12R	Infectious	Stomach	Nematodes		Yes	MycoplasmacPCR
21-2753	L1 R12	21-9345	01L-12R	Inflammatory	Pancreas	Granulomas		Yes	MycoplasmacPCR
21-2753	L1 R12	21-9345	01L-12R	Inflammatory	Kidney	Nephritis	Chronic interstitial	Yes	MycoplasmacPCR
21-2754	L1	21-9344	01L	Infectious	Intestines	Acanthocephala		No
21-2754	L1	21-9344	01L	Infectious	Stomach	Nematodes		No
21-2754	L1	21-9344	01L	Inflammatory	Arteries	Endarteritis		No
21-2755	R2 R3 R11	21-9370	02R-03R-11R	Degenerative	Arteries	Medial smooth muscle hyperplasia	Mesenteric and splenic arteries	No
21-2755	R2 R3 R11	21-9370	02R-03R-11R	Infectious	Stomach	Nematodes		No
21-2755	R2 R3 R11	21-9370	02R-03R-11R	Infectious	Lung	Trematode	Spirorchidae presumed	No
21-2755	R2 R3 R11	21-9370	02R-03R-11R	Infectious	Spleen	Trematode	Spirorchidae presumed	No
22-2648	1	22-9327	02L	Infectious	Intestines	Metazoan parasitism		No
22-2648	1	22-9327	02L	Infectious	Esophagus	Trematode	Spirorchidae presumed	No
22-2648	1	22-9327	02L	Infectious	Heart	Trematode	Spirorchidae presumed	No
22-2648	1	22-9327	02L	Infectious	Intestines	Trematode	Spirorchidae presumed	No
22-2648	1	22-9327	02L	Infectious	Lung	Trematode	Spirorchidae presumed	No
22-2648	1	22-9327	02L	Infectious	Spleen	Trematode	Spirorchidae presumed	No
22-2648	1	22-9327	02L	Inflammatory	Arteries	Endarteritis		No
22-2648	1	22-9327	02L	Inflammatory	Kidney	Nephritis	Interstitial	No
22-2649	2	22-9311	03L-03R	Infectious	Pancreas	Metazoan parasitism		Yes	MycoplasmacPCR
22-2649	2	22-9311	03L-03R	Infectious	Stomach	Metazoan parasitism		Yes	MycoplasmacPCR
22-2649	2	22-9311	03L-03R	Infectious	Lung	Trematode	Spirorchidae presumed	Yes	MycoplasmacPCR
22-2649	2	22-9311	03L-03R	Infectious	Spleen	Trematode	Spirorchidae presumed	Yes	MycoplasmacPCR
22-2649	2	22-9311	03L-03R	Infectious	Stomach	Trematode	Spirorchidae presumed	Yes	MycoplasmacPCR
22-2649	2	22-9311	03L-03R	Inflammatory	Liver	Melanophage hyperplasia		Yes	MycoplasmacPCR
22-2650	3	22-9317	01L-02L-10L	Infectious	Intestines	Acanthocephala		No
22-2650	3	22-9317	01L-02L-10L	Infectious	Integument	Ectoparasitism	Mites presumed	No
22-2650	3	22-9317	01L-02L-10L	Infectious	Arteries	Trematode	Spirorchidae presumed	No
22-2650	3	22-9317	01L-02L-10L	Infectious	Liver	Trematode	Spirorchidae presumed	No
22-2650	3	22-9317	01L-02L-10L	Infectious	Lung	Trematode	Spirorchidae presumed	No
22-2650	3	22-9317	01L-02L-10L	Infectious	Spleen	Trematode	Spirorchidae presumed	No
22-2650	3	22-9317	01L-02L-10L	Infectious	Thyroid	Trematode	Spirorchidae presumed	No
22-2650	3	22-9317	01L-02L-10L	Inflammatory	Arteries	Fibroproliferative arteritis		No
22-2650	3	22-9317	01L-02L-10L	Inflammatory	Stomach	Granulomas		No
22-2650	3	22-9317	01L-02L-10L	Inflammatory	Pancreas	Pancreatitis		No
22-2650	3	22-9317	01L-02L-10L	Traumatic	Carapace	Cutaneous invagination		No
22-2650	3	22-9317	01L-02L-10L	Traumatic	Carapace	Osteosclerosis		No
22-2651	4	22-9312	01R-09R-11R-12R	Infectious	Intestines	Nematodes		Yes	AdenoviruscPCR	TrHV1qPCR
22-2651	4	22-9312	01R-09R-11R-12R	Infectious	Liver	Nematodes		Yes	AdenoviruscPCR	TrHV1qPCR
22-2651	4	22-9312	01R-09R-11R-12R	Infectious	Stomach	Nematodes		Yes	AdenoviruscPCR	TrHV1qPCR
22-2651	4	22-9312	01R-09R-11R-12R	Inflammatory	Arteries	Fibrosis		Yes	AdenoviruscPCR	TrHV1qPCR
22-2651	4	22-9312	01R-09R-11R-12R	Inflammatory	Carapace	Ulcerative osteitis		Yes	AdenoviruscPCR	TrHV1qPCR
22-2652	5	22-9322	01L-02L-10L-10R	Infectious	Kidney	Myxosporidiosis	Myxidium spp presumed	No
22-2652	5	22-9322	01L-02L-10L-10R	Infectious	Stomach	Nematodes		No
22-2652	5	22-9322	01L-02L-10L-10R	Infectious	Intestines	Trematode	Spirorchidae presumed	No
22-2652	5	22-9322	01L-02L-10L-10R	Infectious	Kidney	Trematode	Spirorchidae presumed	No
22-2652	5	22-9322	01L-02L-10L-10R	Infectious	Lung	Trematode	Spirorchidae presumed	No
22-2652	5	22-9322	01L-02L-10L-10R	Infectious	Spleen	Trematode	Spirorchidae presumed	No
22-2652	5	22-9322	01L-02L-10L-10R	Inflammatory	Arteries	Endarteritis		No
22-2653	6	22-9307	02L-11L	Infectious	Intestines	Acanthocephala		Yes	TrHV1qPCR
22-2653	6	22-9307	02L-11L	Infectious	Esophagus	Trematode	Spirorchidae presumed	Yes	TrHV1qPCR
22-2653	6	22-9307	02L-11L	Infectious	Spleen	Trematode	Spirorchidae presumed	Yes	TrHV1qPCR
22-2653	6	22-9307	02L-11L	Infectious	Stomach	Trematode	Spirorchidae presumed	Yes	TrHV1qPCR
22-2653	6	22-9307	02L-11L	Infectious	Testes	Trematode	Spirorchidae presumed	Yes	TrHV1qPCR
22-2653	6	22-9307	02L-11L	Infectious	Urinary bladder	Trematode	Spirorchidae presumed	Yes	TrHV1qPCR
22-2653	6	22-9307	02L-11L	Inflammatory	Arteries	Endarteritis		Yes	TrHV1qPCR
22-2653	6	22-9307	02L-11L	Inflammatory	Connective tissue	Granulomas		Yes	TrHV1qPCR
22-2653	6	22-9307	02L-11L	Inflammatory	Liver	Melanophage hyperplasia		Yes	TrHV1qPCR
22-2653	6	22-9307	02L-11L	Traumatic	Plastron	Laceration		Yes	TrHV1qPCR
22-2654	7	22-9306	01L-09R	Infectious	Intestines	Metazoan parasitism		No
22-2654	7	22-9306	01L-09R	Infectious	Colon	Trematode	Spirorchidae presumed	No
22-2654	7	22-9306	01L-09R	Infectious	Kidney	Trematode	Spirorchidae presumed	No
22-2654	7	22-9306	01L-09R	Infectious	Lung	Trematode	Spirorchidae presumed	No
22-2654	7	22-9306	01L-09R	Infectious	Muscle	Trematode	Spirorchidae presumed	No
22-2654	7	22-9306	01L-09R	Infectious	Spleen	Trematode	Spirorchidae presumed	No
22-2654	7	22-9306	01L-09R	Infectious	Stomach	Trematode	Spirorchidae presumed	No
22-2654	7	22-9306	01L-09R	Infectious	Thyroid	Trematode	Spirorchidae presumed	No
22-2654	7	22-9306	01L-09R	Inflammatory	Integument	Dermatitis		No
22-2654	7	22-9306	01L-09R	Inflammatory	Arteries	Endarteritis		No
22-2654	7	22-9306	01L-09R	Inflammatory	Kidney	Nephritis	Interstitial	No
22-2670	PH slider 15	22-9364	03L-08L	Degenerative	Arteries	Medial smooth muscle hyperplasia		Yes	PanRanaqPCR
22-2670	PH slider 15	22-9364	03L-08L	Idiopathic	Kidney	Glomerulopathy	Membranous	Yes	PanRanaqPCR
22-2670	PH slider 15	22-9364	03L-08L	Idiopathic	Plastron	Itraosseus epithelial inclusion cyst		Yes	PanRanaqPCR
22-2670	PH slider 15	22-9364	03L-08L	Idiopathic	Kidney	Nephrolithiasis	Calcium oxalate presumed	Yes	PanRanaqPCR
22-2670	PH slider 15	22-9364	03L-08L	Infectious	Intestines	Nematodes		Yes	PanRanaqPCR
22-2671	PH slider 16	22-9355	01L-08L-02R-08R	Infectious	Intestines	Metazoan parasitism		Yes	AdenoviruscPCR
22-2671	PH slider 16	22-9355	01L-08L-02R-08R	Infectious	Stomach	Metazoan parasitism		Yes	AdenoviruscPCR
22-2671	PH slider 16	22-9355	01L-08L-02R-08R	Infectious	Intestines	Nematodes		Yes	AdenoviruscPCR
22-2671	PH slider 16	22-9355	01L-08L-02R-08R	Infectious	Spleen	Trematode	Spirorchidae presumed	Yes	AdenoviruscPCR
22-2671	PH slider 16	22-9355	01L-08L-02R-08R	Inflammatory	Arteries	Endarteritis		Yes	AdenoviruscPCR
22-2671	PH slider 16	22-9355	01L-08L-02R-08R	Inflammatory	Carapace	Erosion		Yes	AdenoviruscPCR
22-2671	PH slider 16	22-9355	01L-08L-02R-08R	Inflammatory	Plastron	Erosion		Yes	AdenoviruscPCR
22-2671	PH slider 16	22-9355	01L-08L-02R-08R	Inflammatory	Ovary	Inspissated follicle		Yes	AdenoviruscPCR
22-2671	PH slider 16	22-9355	01L-08L-02R-08R	Inflammatory	Kidney	Nephritis	Lymphoplasmacytic interstitial	Yes	AdenoviruscPCR
22-2671	PH slider 16	22-9355	01L-08L-02R-08R	Traumatic	Appendage	Amputation		Yes	AdenoviruscPCR
22-2672	PH slider 17	22-9359	02R	Degenerative	Ovary	Follicular degeneration		Yes	PanRanaqPCR
22-2672	PH slider 17	22-9359	02R	Degenerative	Arteries	Medial smooth muscle hyperplasia		Yes	PanRanaqPCR
22-2672	PH slider 17	22-9359	02R	Idiopathic	Kidney	Glomerulopathy	Membranous	Yes	PanRanaqPCR
22-2672	PH slider 17	22-9359	02R	Infectious	Intestines	Acanthocephala		Yes	PanRanaqPCR
22-2672	PH slider 17	22-9359	02R	Infectious	Kidney	Myxosporidiosis	Myxidium spp presumed	Yes	PanRanaqPCR
22-2672	PH slider 17	22-9359	02R	Inflammatory	Stomach	Granulomas		Yes	PanRanaqPCR
22-2673	PH slider 18	22-9345	01L-02R-12R			No abnormalities		No
22-2674	PH slider 19	22-9369	03L-09R	Infectious	Intestines	Nematodes		Yes	PanRanaqPCR
22-2674	PH slider 19	22-9369	03L-09R	Inflammatory	Stomach	Granulomas		Yes	PanRanaqPCR
22-2674	PH slider 19	22-9369	03L-09R	Inflammatory	Kidney	Nephritis		Yes	PanRanaqPCR
22-2674	PH slider 19	22-9369	03L-09R	Inflammatory	Carapace	Ulcerative dermatitis		Yes	PanRanaqPCR
22-2674	PH slider 19	22-9369	03L-09R	Inflammatory	Pancreas	Zymogen depletion		Yes	PanRanaqPCR
22-2675	PH slider 20	22-9347	01L-02R-11R	Infectious	Intestines	Nematodes		No
22-2675	PH slider 20	22-9347	01L-02R-11R	Metabolic	Liver	Hepatocellular lipid deposition		No
22-2676	PH slider 21	22-9373	01L-08L-11L-02R	Idiopathic	Spine	Kyphosis		Yes	AdenoviruscPCR
22-2676	PH slider 21	22-9373	01L-08L-11L-02R	Infectious	Intestines	Acanthocephala		Yes	AdenoviruscPCR
22-2676	PH slider 21	22-9373	01L-08L-11L-02R	Infectious	Intestines	Nematodes		Yes	AdenoviruscPCR
22-2676	PH slider 21	22-9373	01L-08L-11L-02R	Infectious	Stomach	Nematodes		Yes	AdenoviruscPCR
22-2676	PH slider 21	22-9373	01L-08L-11L-02R	Infectious	Intestines	Trematode		Yes	AdenoviruscPCR
22-2679	BP RES 091422	22-9375	No notches	Idiopathic	Coelom	Edema		No
22-2679	BP RES 091422	22-9375	No notches	Inflammatory	Stomach	Gastritis		No
22-2679	BP RES 091422	22-9375	No notches	Inflammatory	Ureter	Granulomas		No
22-2679	BP RES 091422	22-9375	No notches	Inflammatory	Carapace	Ulcerative dermatitis	and osteitis	No
22-2679	BP RES 091422	22-9375	No notches	Inflammatory	Plastron	Ulcerative dermatitis	and osteitis	No
22-2679	BP RES 091422	22-9375	No notches		Shell	Fungal PCR for emydomyces inconclusive		No
22-2687	RES1	22-9378	03L-10L-12R	Infectious	Intestines	Metazoan parasitism		No
22-2687	RES1	22-9378	03L-10L-12R	Infectious	Stomach	Metazoan parasitism		No
22-2687	RES1	22-9378	03L-10L-12R	Infectious	Kidney	Trematode	Spirorchidae presumed	No
22-2687	RES1	22-9378	03L-10L-12R	Inflammatory	Arteries	Endarteritis		No
22-2687	RES1	22-9378	03L-10L-12R	Inflammatory	Plastron	Erosion		No
22-2687	RES1	22-9378	03L-10L-12R	Inflammatory	Brain	Gliosis		No
22-2687	RES1	22-9378	03L-10L-12R	Inflammatory	Coelom	Granulomas		No
22-2687	RES1	22-9378	03L-10L-12R	Inflammatory	Esophagus	Granulomas		No
22-2687	RES1	22-9378	03L-10L-12R	Inflammatory	Stomach	Granulomas		No
22-2687	RES1	22-9378	03L-10L-12R	Inflammatory	Pancreas	Periductual fibrosis		No
22-2688	RES2	22-9386	01L-03L	Infectious	Intestines	Metazoan parasitism		No
22-2688	RES2	22-9386	01L-03L	Inflammatory	Arteries	Endarteritis		No
22-2688	RES2	22-9386	01L-03L	Inflammatory	Stomach	Granulomas		No
22-2688	RES2	22-9386	01L-03L	Inflammatory	Pancreas	Pancreatitis		No
22-2689	RES3	22-9383	O1L-08L-02R-12R	Infectious	Stomach	Metazoan parasitism		No
22-2689	RES3	22-9383	O1L-08L-02R-12R	Infectious	Stomach	Nematodes		No
22-2689	RES3	22-9383	O1L-08L-02R-12R	Infectious	Lung	Trematode		No
22-2689	RES3	22-9383	O1L-08L-02R-12R	Inflammatory	Arteries	Endarteritis		No
22-2689	RES3	22-9383	O1L-08L-02R-12R	Inflammatory	Meninges	Granulomas	In the brainstem meninges	No
22-2689	RES3	22-9383	O1L-08L-02R-12R	Inflammatory	Kidney	Nephritis	Tubulointerstitial nephritis	No
22-2689	RES3	22-9383	O1L-08L-02R-12R	Inflammatory	Pancreas	Pancreatitis		No
22-2690	RES4	22-9381	01L-09L-11L-02R	Infectious	Stomach	Nematodes		Yes	FV3qPCR
22-2690	RES4	22-9381	01L-09L-11L-02R	Nutritional	Carapace	Osteopenia		Yes	FV3qPCR
22-2691	RES5	22-9398	01L-10L-02R-09R	Idiopathic	Spine	Scoliosis		No
22-2691	RES5	22-9398	01L-10L-02R-09R	Infectious	Intestines	Nematodes		No
22-2691	RES5	22-9398	01L-10L-02R-09R	Infectious	Lung	Trematode	Spirorchidae presumed	No
22-2691	RES5	22-9398	01L-10L-02R-09R	Infectious	Spleen	Trematode	Spirorchidae presumed	No
22-2691	RES5	22-9398	01L-10L-02R-09R	Inflammatory	Arteries	Endarteritis		No
22-2691	RES5	22-9398	01L-10L-02R-09R	Inflammatory	Carapace	Erosion		No
22-2691	RES5	22-9398	01L-10L-02R-09R	Traumatic	Appendage	Amputation	Right hindlimb	No
22-2692	RES6	22-9390	01L-09L-12L-02R	Infectious	Intestines	Nematodes		Yes	TrHV1qPCR
22-2692	RES6	22-9390	01L-09L-12L-02R	Infectious	Lung	Nematodes		Yes	TrHV1qPCR
22-2692	RES6	22-9390	01L-09L-12L-02R	Infectious	Spleen	Trematode	Spirorchidae presumed	Yes	TrHV1qPCR
22-2692	RES6	22-9390	01L-09L-12L-02R	Inflammatory	Arteries	Endarteritis		Yes	TrHV1qPCR
